# Supplementary material for: Novel characterization discoveries of ferroptosis-associated molecules in COAD microenvironment based TCGA data
Source: Front Mol Biosci. 2022 Dec 13;9:1102735. doi: 10.3389/fmolb.2022.1102735 (PMC9792841; doi:10.3389/fmolb.2022.1102735)
Supplement: Supplementary file 1 [file Table1.XLSX]

## Sheet: Supplementary table 1
	CDKN1A	HSPA5	EMC2	SLC7A11	NFE2L2	MT1G	HSPB1	GPX4	FANCD2	CISD1	FDFT1	SLC1A5	SAT1	TFRC	RPL8	NCOA4	LPCAT3	GLS2	DPP4	CS	CARS1	ATP5MC3	ALOX15	ACSL4	ATL1	Group
TCGA-AY-A8YK-01	7.04919	8.53547	4.85047	3.59967	5.43028	5.3032	8.21033	7.3631	3.13922	5.18505	6.51328	8.50806	9.01987	7.72438	10.2652	6.43971	3.35276	0.494262	3.00123	6.8801	4.8387	7.32999	0.847516	4.36489	1.61197	NA
TCGA-AA-A02K-01	5.59561	9.09079	4.05608	2.19818	5.58746	10.991	10.7329	8.62829	3.28848	4.85585	5.05648	7.63673	8.40334	7.66342	11.3133	7.69313	3.34005	0.223299	2.34696	6.47386	3.7655	7.73966	0.936139	3.56423	0.78266	NA
TCGA-AA-3693-01	7.32383	8.71202	4.42854	2.64101	6.36242	4.86855	9.64662	8.3136	3.45473	5.84336	7.57813	7.82682	8.68556	6.97819	11.935	7.63517	3.20966	0.812457	2.55626	6.58324	4.42534	7.88617	0.772984	4.42982	1.22916	NA
TCGA-AZ-6600-01	7.12419	9.53162	4.56016	3.46843	6.07585	6.90932	9.02416	7.80085	3.17439	5.41655	6.86501	8.04806	8.63316	7.9633	12.3092	7.46586	3.53102	0.195096	4.98161	7.23342	4.09924	7.8529	0.557778	4.13216	1.43248	NA
TCGA-AA-A02E-01	8.94085	9.39413	4.61904	2.15504	6.11824	6.69088	9.47084	7.59592	3.53533	4.66514	7.10942	9.46587	9.26841	7.82385	12.6592	6.9156	2.96907	0.0536674	3.787	6.44076	4.52818	7.9122	0.301002	4.37875	0.987248	NA
TCGA-AA-3684-01	8.45873	8.74042	2.10262	1.65773	4.82784	8.18596	10.3881	9.28738	2.67324	4.09366	6.73417	8.66209	7.80118	6.46088	12.8145	6.14118	3.95976	0.482952	4.13981	6.58176	3.36589	8.19682	1.58751	3.32984	1.52542	NA
TCGA-AA-3688-01	6.54319	8.84541	3.80788	2.03974	5.94562	7.174	7.71088	8.36761	3.7468	5.69696	7.04407	7.87405	9.33678	8.27903	11.6092	7.37443	2.6348	0.34301	2.2052	6.95965	4.34041	8.20781	1.09112	4.96381	1.29384	NA
TCGA-AZ-4682-01	7.33482	8.69872	4.29252	1.9198	5.99929	6.9475	9.01815	7.70322	3.14199	5.66827	6.85164	7.40371	9.09686	6.86645	12.6303	7.06968	2.83503	0.280719	2.239	6.52346	3.86261	8.36402	0.851359	5.15157	1.60909	NA
TCGA-AA-3973-01	6.85433	9.28637	3.54852	2.33814	5.92693	4.94344	7.84649	7.94598	2.76409	4.90148	7.06632	7.83944	8.86424	5.63526	12.2996	7.26494	3.10237	0.85583	1.58097	6.37035	3.62947	7.34359	0.602742	5.44123	2.21238	NA
TCGA-A6-2674-01	6.71771	8.445	4.75301	5.59748	6.09728	4.89767	7.39918	7.17332	3.52048	4.66342	6.02731	8.06119	9.84132	8.81943	11.1649	7.2177	3.19489	0.549028	4.47237	5.7063	3.96934	6.77853	0.794575	6.25185	1.77356	NA
TCGA-AA-A02H-01	6.79854	9.10483	4.357	1.71567	5.85506	6.06007	8.97922	8.53089	2.49255	5.21633	6.14022	7.757	9.98077	7.20235	12.0966	6.84794	3.16699	0.51167	1.5478	6.52055	4.08217	7.2014	1.42836	4.40115	1.92994	NA
TCGA-G4-6314-01	7.02238	9.52398	4.72066	3.38279	6.29606	3.1962	9.32743	8.07656	3.97365	5.49664	6.11449	8.10209	8.45444	8.52536	12.2208	6.68943	3.89766	0.25084	2.31835	6.84183	5.58181	7.29277	2.73632	5.64389	2.23759	NA
TCGA-G4-6315-01	7.42603	9.52121	4.53448	4.70362	6.8717	9.35864	8.59844	8.27252	3.76883	5.41239	7.27086	8.97777	8.32523	8.77352	11.9067	7.03884	3.24861	0	2.00047	6.95364	4.89977	8.06969	0.31545	5.36925	1.16479	NA
TCGA-AA-A02F-01	6.44872	9.0832	4.14785	2.65812	6.03352	4.7737	10.3292	8.82816	3.77402	5.35126	7.41305	7.39263	7.99717	7.65157	11.7739	7.31746	3.26965	0.560324	4.00594	6.91674	5.02152	7.68147	2.50668	4.11246	1.74507	NA
TCGA-AZ-6606-01	7.83089	8.81491	4.51877	3.59671	6.02659	4.12424	8.75669	7.67398	3.45725	5.66831	6.65704	8.37343	8.43814	7.74806	11.5909	7.3355	3.4489	0.159112	3.93172	7.0504	4.92974	8.36821	2.17722	5.28594	1.4232	NA
TCGA-AA-3692-01	6.34912	8.73039	4.68732	1.57202	6.07965	9.0742	9.51518	8.18474	3.59605	5.14586	7.04283	6.73001	9.1291	7.2241	12.9181	6.81573	3.86977	0.711583	2.96896	6.49964	3.781	8.42363	1.9957	4.28559	2.33465	NA
TCGA-AY-5543-01	8.05384	9.63314	4.39733	3.81449	5.96541	4.63779	8.81242	7.61549	2.9592	6.08857	7.64173	8.20151	8.83175	8.1067	11.3827	6.98365	3.59536	0.0375931	1.45223	6.83174	4.67777	8.63334	0.331705	4.17127	1.7427	NA
TCGA-AA-3930-01	7.15558	9.05555	4.998	3.06074	6.38209	8.14383	7.5243	8.77404	3.46638	5.68776	6.14898	8.39464	9.51892	8.33086	12.3801	7.69469	3.60451	0.541515	5.03565	7.33528	4.79096	8.25501	1.34869	4.80343	1.77015	NA
TCGA-AZ-6607-01	8.78152	9.77123	4.80959	3.42448	6.15261	6.95292	9.9558	8.70538	2.25133	4.73779	6.48518	6.76313	8.70927	5.63943	11.497	7.47196	4.38036	0.0371713	3.94114	6.46161	4.43548	6.7556	0.252416	5.92032	2.92865	NA
TCGA-DM-A285-01	6.38936	9.80122	4.772	2.7635	5.70514	6.61803	10.5763	8.28524	3.76336	4.68888	6.74639	7.33649	7.0687	7.93541	12.24	7.00993	4.97644	0.187768	0.958286	6.56245	4.68562	7.40958	2.37086	4.94603	1.70111	NA
TCGA-AA-3972-01	6.36766	8.43174	4.03675	3.34881	5.99835	3.54133	8.15909	7.61432	2.74902	5.2548	6.21071	8.50314	8.21889	5.94848	11.6024	7.18334	3.17589	0.526269	2.46918	6.48028	4.09422	8.05108	1.1105	5.08695	1.12088	NA
TCGA-AA-3869-01	8.25389	9.85868	4.34991	1.80066	6.29437	4.55952	9.11618	7.43838	3.53804	5.86411	7.259	7.23238	8.94706	8.52707	11.5461	7.63689	3.36341	0.134221	3.7664	6.8035	3.70503	7.83875	1.68939	5.43878	1.60236	NA
TCGA-G4-6303-01	6.47364	9.6653	5.2497	3.24207	6.21051	5.26157	8.16832	8.23447	3.89055	5.12296	6.20396	7.84042	7.62019	8.55912	12.8506	7.47638	3.81702	0.469678	1.79784	6.75183	4.73341	7.39888	1.25755	6.22371	2.30249	NA
TCGA-CK-6748-01	7.635	9.4528	4.75962	3.70867	6.2438	4.88829	9.59276	8.15594	2.03235	5.10015	7.42385	8.53274	9.9956	6.11915	12.2239	7.30924	3.6131	0.0426443	1.08631	6.61034	4.21813	7.72224	3.04005	5.31187	1.68415	NA
TCGA-AA-3488-01	7.427	9.07286	3.46845	1.67897	5.05521	4.74487	10.1903	9.56129	2.67629	5.3215	7.08949	9.092	8.70681	8.11485	14.0296	6.2544	3.71023	0	2.97713	6.81091	4.78211	8.41936	2.92738	3.96048	0.584097	NA
TCGA-AZ-4684-01	7.2191	8.35087	4.75656	1.8143	4.9143	9.20925	10.3949	8.66981	3.30428	4.59482	7.99936	7.58229	8.98767	6.97368	13.2506	6.51151	4.04841	0.325962	3.18026	6.97006	4.30835	7.66927	4.02363	4.29589	1.41884	NA
TCGA-A6-2683-01	6.19731	8.38235	2.03323	0.57124	4.08595	4.18247	11.4734	9.14044	1.93096	4.0563	6.90868	9.2642	8.04379	6.57907	13.3674	5.73803	3.08542	0.473943	0.349252	6.89578	3.53856	7.54556	4.25652	3.18188	1.16672	NA
TCGA-A6-2671-01	6.33166	8.88636	4.01315	2.64014	5.53731	5.56782	10.9267	9.07557	3.21372	3.67265	6.39919	8.71904	8.075	6.45191	13.1014	6.37077	3.20295	0.511569	1.09943	6.81645	5.41671	7.81996	2.63308	3.87135	1.59216	NA
TCGA-AM-5820-01	9.59111	9.88527	4.62019	4.51361	7.02079	2.40046	9.41506	8.24502	2.99834	6.12682	6.74742	8.68706	8.91987	8.54252	11.8843	7.81614	3.6726	0.0743684	5.08705	7.33279	5.11457	8.38901	0.356595	4.22568	1.12922	NA
TCGA-AZ-4616-01	6.50884	9.2095	4.22155	3.11093	5.8161	7.75512	10.7324	8.28471	2.22527	5.24724	7.10653	7.69145	9.46536	6.54049	12.2805	6.30196	2.43363	0.124593	3.25432	6.72752	4.61574	8.38683	1.99816	4.81563	0.506094	NA
TCGA-AA-3679-01	7.19593	9.02499	4.25387	2.41392	6.11506	7.8711	9.93377	8.88273	2.15811	5.32337	6.24268	7.97774	7.61775	6.31264	12.2656	7.14666	2.72807	0.294077	2.65979	6.5181	3.97101	8.2902	1.63259	5.09028	1.56891	NA
TCGA-NH-A8F8-01	6.83779	8.48815	4.91254	2.88702	5.9894	1.74558	8.60481	8.01934	3.27005	5.29317	6.24102	7.85456	8.28293	7.62006	11.7776	6.84534	3.0956	0.333195	1.68715	6.70522	4.57001	7.61805	0.321466	4.98195	1.27626	NA
TCGA-A6-A567-01	6.77529	8.92819	4.46864	2.67823	5.97453	4.73085	8.81753	7.13505	3.29233	4.24645	6.42365	9.47673	7.80917	6.93101	11.8105	6.77737	3.42444	0.599223	4.06483	6.64811	4.15982	7.66734	0.855511	4.73683	1.4098	NA
TCGA-AA-3713-01	8.00482	9.68311	4.6822	5.56182	6.03036	6.68326	7.56018	7.33531	4.69925	4.76643	8.10858	8.66216	8.7008	6.73147	11.4893	7.45287	3.80245	0.158337	2.13872	7.42877	4.85106	7.86685	1.8532	5.37969	1.24129	NA
TCGA-AA-3696-01	8.29465	8.80097	3.77787	2.77513	5.68753	6.29598	10.0339	8.09413	3.23415	5.4484	7.27488	7.67075	8.69488	8.00602	12.4307	6.86309	3.40745	0.539829	4.05538	6.98313	4.91691	7.65888	1.41392	5.85767	0.555816	NA
TCGA-AZ-4614-01	5.07876	8.32828	4.52633	3.99661	5.86937	6.02733	9.38293	9.72967	2.57942	4.8706	6.31654	8.60773	9.10914	7.95148	13.1814	5.9623	3.53323	0.518535	4.45424	6.2948	4.79268	7.65644	1.82	5.90699	0.835035	NA
TCGA-G4-6297-01	8.34245	9.89924	4.06298	3.27702	6.10549	5.20046	8.80946	7.2926	3.75341	5.17377	7.41986	8.09402	8.56448	7.27626	10.9224	7.3286	3.64654	0.303342	1.99212	6.36414	4.13268	7.00229	1.06502	5.8592	2.15649	NA
TCGA-AA-3662-01	7.45196	8.79633	4.8403	2.95518	5.62021	7.15345	9.19473	7.08401	2.79342	4.80745	5.81181	8.07651	8.47033	6.18842	13.1887	6.78107	3.7243	0.37362	4.33688	6.4712	3.92625	7.56443	2.17441	4.63967	2.14643	NA
TCGA-AA-3494-01	6.36456	8.66294	4.83864	2.71708	5.74418	4.93767	9.50157	8.90193	3.16522	5.09399	6.33666	8.12852	9.67215	7.62089	13.3619	6.79357	4.56312	0.557386	1.40163	7.31942	4.79774	7.87106	1.83819	4.77164	0.971295	NA
TCGA-AA-3989-01	8.72456	8.73109	3.32795	1.82375	5.57915	4.17211	8.65253	8.66374	2.62954	5.03049	7.87341	7.91484	8.40913	7.78038	11.7572	7.07411	3.70876	0.217231	1.49026	6.88193	4.53991	8.21267	0.600841	4.22057	1.83806	NA
TCGA-A6-6652-01	6.24824	8.98906	4.5733	2.77867	6.18693	4.15085	8.97664	7.36637	3.27045	4.827	6.02812	8.2187	7.31121	7.73318	12.1202	6.70224	2.56964	0.517729	2.08284	6.58374	4.06219	7.6844	2.0742	4.86789	0.914488	NA
TCGA-AA-3870-01	7.93201	9.12977	3.82281	1.20195	5.24023	8.85184	10.7002	8.55117	2.04607	4.91411	6.05165	8.35117	8.63097	6.83134	13.3606	6.77669	3.59529	0.784839	3.25152	6.60355	3.9449	7.5424	1.40125	4.64992	1.52185	NA
TCGA-AA-A02J-01	6.94712	9.37673	5.17149	3.00135	6.03537	6.90286	9.69684	8.15108	4.24179	5.45172	6.91741	8.68193	9.88955	8.38818	13.3695	6.68777	3.86392	0.54666	2.95261	6.95274	4.77641	7.93188	1.66562	4.38116	1.77383	NA
TCGA-A6-2682-01	7.92758	9.00688	4.07678	1.40757	5.15668	6.69982	11.1538	8.46151	2.48478	4.79862	8.23072	7.767	9.67539	7.65674	12.7414	6.55388	3.29751	0.715103	3.62107	6.35583	4.26003	7.7037	0.393746	4.18667	2.10074	NA
TCGA-AA-3872-01	7.0581	8.64603	4.36443	1.28493	5.82196	5.15692	10.9134	8.16857	3.56315	4.86602	7.01469	7.32843	8.06115	5.86867	11.7699	6.98659	4.54689	0.119688	2.28508	6.38739	4.00505	7.56884	2.44469	3.94475	1.88901	NA
TCGA-AA-3680-01	7.68722	8.98509	3.91063	1.72883	6.42298	7.78368	8.54154	7.92036	2.8934	5.50873	6.35077	7.07925	8.6527	7.65797	11.181	7.66014	4.82329	0.245982	4.42508	6.69338	4.0098	7.46796	1.55184	4.89779	2.15879	NA
TCGA-AA-3867-01	7.17737	8.84217	4.42229	2.32274	6.25206	7.29711	10.0694	9.16763	3.23248	5.09321	6.28022	7.95935	7.86356	8.87262	12.7396	7.16677	3.53061	0.539829	2.12095	6.51315	4.33982	7.76921	3.34759	4.67859	2.25087	NA
TCGA-F4-6809-01	6.76702	8.73098	4.15877	3.62681	5.94144	7.80228	9.54662	8.41851	2.73429	5.24012	7.12385	8.13465	8.37112	6.14497	11.4774	6.8816	3.19977	0.431783	3.45335	6.4939	4.37523	7.71329	0.563353	4.59158	1.45491	NA
TCGA-A6-5662-01	6.54459	9.719	4.95511	3.35617	6.86817	6.85667	9.9114	8.93926	3.10906	5.86832	7.1998	8.93939	9.08473	7.30793	12.58	7.81983	3.32363	0.435309	1.40321	7.27367	4.51267	8.00783	3.60538	5.66021	1.78735	NA
TCGA-G4-6294-01	7.57624	9.30085	4.21849	4.13446	6.04843	3.26587	8.33827	7.24061	3.40088	5.36146	7.23024	7.92834	9.19013	6.60417	11.4776	7.11822	2.72842	0.303927	1.80103	6.42003	4.45166	7.21797	1.7027	5.74031	1.04852	NA
TCGA-AZ-4323-01	6.34833	9.29505	3.87647	1.06274	5.65829	7.25549	8.61639	7.89294	3.41917	5.03478	5.81362	7.16717	7.59894	5.74807	11.1625	6.63859	3.43503	0.295605	2.12512	6.33819	4.3655	7.15668	0.806035	5.48449	1.92888	NA
TCGA-D5-6929-01	6.47432	9.60818	4.62544	2.01721	5.70743	4.5314	8.88519	8.35476	2.72085	5.83738	7.20601	8.56108	8.60433	7.5453	12.0956	6.52581	2.58768	0.318346	3.462	5.9896	5.00287	7.7032	0.726046	4.76019	1.86072	NA
TCGA-CM-6165-01	7.85292	9.02193	4.54443	3.38716	6.21255	5.76052	8.30786	7.93483	3.14578	5.49865	7.83811	7.41852	7.93095	8.11617	11.1211	7.76455	4.08021	0.396269	5.03725	7.14016	4.24289	8.04791	0.17479	5.27952	1.38067	NA
TCGA-AA-3956-01	7.20307	8.76907	4.98848	1.73803	5.84509	7.78506	8.93657	8.05469	2.65223	5.19732	6.56129	7.15342	9.15943	7.68944	12.0836	7.18607	3.62474	0.064469	2.27995	6.56118	3.90464	7.6777	1.81365	5.47375	2.17111	NA
TCGA-AA-3527-01	7.98249	9.13624	1.53282	0.328836	3.94168	6.78218	9.58733	10.014	1.90897	4.29045	7.21038	8.89424	7.20516	6.03562	13.6211	5.73414	4.10299	0.433707	2.06688	6.21448	3.07919	7.91397	0.330329	1.98207	1.25102	NA
TCGA-CA-6716-01	7.60702	9.72885	4.63785	3.65353	6.68535	2.306	9.4457	8.09897	2.52932	5.11224	8.37289	7.68949	9.2389	5.02109	12.0657	7.40526	4.06607	0.271545	1.04187	6.68138	4.10012	8.30618	0.65581	5.80746	1.68836	NA
TCGA-D5-6930-01	6.72875	10.1399	3.84	4.24724	5.68541	9.22069	8.40831	8.39513	3.83003	5.93458	6.97571	8.07018	9.13457	6.70481	11.829	7.00603	2.95386	0.145221	3.07936	6.61256	4.22625	7.77013	0.107956	5.03571	1.51848	NA
TCGA-CM-6164-01	6.10943	9.2378	4.55308	2.36673	6.60517	7.32658	8.33983	8.41628	3.05421	4.76022	7.57427	8.22516	9.16122	7.55342	11.6709	6.81228	2.92421	0.26135	2.03664	6.50528	4.48182	7.67607	1.39215	5.45684	1.91089	NA
TCGA-D5-6530-01	7.61266	9.85751	4.1866	2.75707	5.78896	6.64615	7.37376	8.18526	3.21966	4.77514	6.81437	7.49446	8.37396	6.54567	11.905	7.08912	3.2477	0.169155	1.43456	7.03944	4.31685	7.53472	0.204266	4.12296	1.1884	NA
TCGA-AA-3521-01	7.50678	8.74958	3.88614	3.25586	6.06093	7.30718	7.91498	8.18798	2.81102	4.99011	7.02878	8.18076	8.04739	7.00877	12.4593	6.98782	3.73697	0.626673	1.29449	6.30077	3.9941	7.82486	0.779302	5.05619	1.60265	NA
TCGA-NH-A50V-01	6.04977	8.76893	4.22139	4.09549	5.66795	4.29494	8.35506	7.67787	2.89117	5.27801	5.86688	7.1581	8.63526	7.4486	11.1298	7.00433	4.03394	0.343919	0.875151	6.53577	3.83237	7.82473	0.866156	4.83436	1.26778	NA
TCGA-A6-5661-01	7.50908	9.13463	3.92133	5.08354	5.80204	5.19876	7.64846	6.43106	3.36801	4.97445	7.61602	6.58943	8.2703	7.41232	10.2571	6.89006	2.51014	0.167422	4.84064	6.6219	3.77921	7.55738	0.415218	4.90949	1.13386	NA
TCGA-A6-4107-01	7.88222	8.42027	3.72464	2.23355	5.06537	5.55967	10.1237	8.48317	2.52927	5.42599	7.78074	7.25419	8.85066	7.97296	12.2374	7.15431	3.43176	0.105276	3.47267	6.09273	3.99183	8.15169	1.19849	3.84646	2.36896	NA
TCGA-AY-4070-01	6.66227	8.59901	4.38883	1.37234	5.24731	6.01544	9.16364	8.15561	2.62684	4.79242	6.18767	7.69408	7.82093	7.60802	11.6954	5.91689	3.07945	0.343237	4.30349	6.39308	4.29774	7.25753	4.21915	3.42777	1.22934	NA
TCGA-AA-3530-01	7.66039	8.76656	4.47893	3.60541	6.07219	8.37643	7.52015	7.18932	3.1858	5.66224	7.42491	7.45998	9.94571	7.84156	11.2605	7.64365	2.43568	0.563451	3.13458	7.08261	4.08972	7.69455	0.958731	5.17507	1.82008	NA
TCGA-A6-5666-01	7.54119	9.76116	5.45437	3.06321	7.17754	5.06894	7.98212	7.29645	3.64557	5.68539	8.13855	8.22121	10.0694	9.07581	12.5743	7.3821	3.48728	0.305912	1.8358	6.8592	3.73322	8.92274	1.63255	6.44903	1.98888	NA
TCGA-AA-3655-01	7.03129	9.59323	3.95111	2.83756	5.75967	8.0926	9.30843	7.21283	3.70514	5.45606	7.72671	7.68	8.82006	7.39237	11.4053	7.4293	3.80275	0.358396	3.9428	6.8495	4.39579	7.90063	0.713872	5.59339	2.12025	NA
TCGA-A6-5656-01	6.11411	8.06888	5.62644	4.74797	6.44399	3.12084	7.88145	6.89017	3.31167	5.43349	5.72262	6.88556	8.82721	7.68966	11.0478	7.09961	2.78717	0.499408	4.99136	5.96563	3.25214	7.30899	1.64788	6.23778	1.79124	NA
TCGA-A6-6653-01	8.43548	10.7212	4.15563	4.06766	6.1189	7.53436	9.58046	7.337	3.36888	6.13007	8.18873	8.33266	8.25986	7.6634	12.1434	7.4834	3.56797	0.451752	4.75973	7.2846	4.56802	8.21572	0.90512	5.59725	1.34801	NA
TCGA-DM-A0XD-01	6.44397	8.3235	3.43591	2.55461	4.90765	7.30292	8.31878	7.27838	3.0615	4.81564	6.04994	7.47174	7.95536	6.04381	11.5095	5.79214	2.66714	0.173127	1.66034	6.36483	3.87766	7.64641	0.0551957	4.61537	0.458382	NA
TCGA-DM-A28K-01	7.37419	9.66463	4.46522	2.53356	5.30379	4.54976	7.04576	7.14414	3.48962	4.58192	7.81124	8.0789	8.79302	5.96327	12.2776	6.45063	2.3802	0.162983	0.570754	6.26824	4.07735	7.51084	0.415975	3.3983	0.69537	NA
TCGA-A6-2676-01	6.7332	10.1966	3.68063	3.3171	6.03112	5.67168	9.99927	8.937	4.33485	5.2086	7.67034	8.00082	7.76905	8.13474	12.1923	6.89979	3.86397	1.78371	5.98101	7.34672	4.70515	8.23403	0.067914	5.22281	0.651959	NA
TCGA-AA-3815-01	6.37788	8.63741	3.4728	1.82036	5.94761	7.12541	9.33654	8.43468	3.64589	5.42864	6.98655	7.32947	8.56124	7.85437	12.0719	7.33212	4.57814	0.563744	4.61967	7.0821	4.1228	8.19115	1.86017	4.60072	1.72714	NA
TCGA-D5-5541-01	5.98343	9.54386	6.21237	3.13291	6.88986	6.76841	8.57244	8.64128	3.58817	5.51431	6.74056	8.30724	9.10846	7.87173	12.7354	7.13327	3.87162	0.410124	4.37673	6.69673	4.56579	8.10858	1.21475	5.64714	2.44885	NA
TCGA-CM-6679-01	6.39925	8.7932	4.45143	2.26945	6.37869	4.17412	9.49062	8.28263	3.07464	4.80048	7.10244	7.68095	8.88936	6.72713	11.2856	6.81879	2.95397	0.183709	1.21692	6.2546	4.26529	7.28593	0.857185	4.78344	2.23349	NA
TCGA-A6-3810-01	6.3407	8.30558	4.68171	4.35649	6.3073	2.16123	7.7031	7.34956	3.06642	5.07462	6.14457	6.7262	8.72796	7.44661	10.7701	7.42908	2.49415	0.43132	1.9218	5.51191	3.61929	6.93503	1.53754	6.23063	1.97009	NA
TCGA-CM-6677-01	6.16446	9.18181	4.60951	2.48808	5.86031	5.17924	7.6967	8.17218	3.03898	4.71615	8.71285	7.68457	8.16158	8.09849	12.2125	6.58681	3.5445	0.686881	1.81168	7.69242	4.45096	8.18371	0.539829	5.41377	0.877744	NA
TCGA-G4-6306-01	8.08314	9.01591	4.9522	3.19068	6.09566	8.00424	10.1083	8.4426	2.71747	6.21159	6.35184	8.11054	8.34061	7.95878	12.6938	6.68209	4.52011	0.203514	5.51207	6.87226	4.10683	7.86369	0.720979	4.85957	1.36849	NA
TCGA-AA-3712-01	6.12653	9.65178	4.66785	3.23701	6.14175	5.42495	8.92162	7.43953	2.9522	6.03465	7.45383	7.85308	7.82614	7.44037	11.946	7.74649	4.21008	0.189793	1.131	7.16269	3.7534	7.6957	1.05269	5.87615	1.44361	NA
TCGA-AA-3837-01	8.0719	8.91322	3.67864	2.20883	5.37621	7.22922	9.79845	8.46505	2.72321	5.08418	7.66631	7.88555	8.60109	7.25094	12.2006	7.27552	3.88055	0.611078	1.86722	6.86096	4.21919	8.19503	0.717912	4.76505	1.6712	NA
TCGA-A6-3807-01	7.33651	9.25906	5.13206	1.79131	5.63026	6.33204	8.66259	7.52862	3.33269	4.75573	6.36814	7.71489	8.56745	7.6586	11.608	6.72263	3.02841	0.422341	1.44074	6.12191	4.66299	8.53058	1.5066	5.294	2.05127	NA
TCGA-CM-6170-01	6.63371	9.10516	4.65422	2.56355	6.87621	6.80951	7.49824	8.11476	3.71154	4.95499	6.5845	8.03257	8.73791	7.7007	11.6698	7.17646	3.72978	0.248656	2.26529	6.5112	4.6801	7.80319	0.792189	4.98543	2.23306	NA
TCGA-AA-A00O-01	4.70845	9.12652	4.17049	2.21856	5.93166	7.64651	8.94863	7.41985	2.1333	4.96791	7.05487	9.84932	9.70836	6.40888	10.7314	7.371	3.67272	0.370053	2.66262	6.42785	4.45253	7.1466	0.11023	4.56232	0.840443	NA
TCGA-F4-6856-01	7.23464	10.5214	4.49003	3.02611	6.23439	8.53862	7.80243	8.2402	3.87192	5.77231	7.91141	7.79761	7.84991	8.25274	11.9433	7.59572	3.41155	0.226755	2.23909	6.91133	4.30666	8.02435	0.1153	5.1257	1.86544	NA
TCGA-DM-A1HA-01	5.74252	9.68433	4.36547	5.05362	6.66122	3.47624	10.8719	8.12536	2.9722	4.14819	5.67427	11.1501	10.6192	5.66649	11.6102	6.47242	2.89879	0.414352	1.34937	6.17971	4.64256	7.51243	0.0746424	3.58257	0.980903	NA
TCGA-AA-3495-01	6.75417	8.68701	5.19772	1.82175	5.94609	6.13975	8.0426	8.34169	3.60523	5.58729	6.80488	7.30732	8.94559	8.14562	12.2296	6.99109	3.652	0.755571	3.09876	6.85148	4.17294	8.09746	0.180021	4.21538	2.04701	NA
TCGA-AA-3862-01	6.5955	8.80646	4.19458	2.52155	5.5712	7.16338	9.97749	8.09767	2.80403	5.8674	5.92353	7.05978	9.03675	6.43151	12.0724	7.5585	3.38304	0.122606	3.29574	7.14695	4.29768	8.16492	0.81492	4.01369	1.64897	NA
TCGA-F4-6460-01	6.79175	8.85073	4.38944	1.52802	5.44508	7.09355	10.4657	8.21705	3.36579	5.57633	6.87921	8.03939	7.55644	6.94207	11.9955	6.94209	3.7513	0.155102	3.54798	6.11783	4.79072	6.89476	3.61876	4.77263	2.14019	NA
TCGA-CM-6162-01	7.94968	9.98692	4.36316	4.13771	6.45894	7.96212	8.76079	7.79222	3.86989	5.09844	7.5303	7.3925	9.32445	7.74798	10.9889	7.63793	4.05982	0.0579701	3.10876	6.8939	4.11488	7.6991	0.460271	6.21548	2.38499	NA
TCGA-G4-6302-01	8.39938	9.4502	4.57045	2.70651	5.95822	8.04947	10.6839	7.75921	2.42817	5.55301	7.7322	7.02392	8.08439	6.73043	11.4507	7.24804	3.18018	0.196733	3.8811	6.4085	4.13375	7.17385	0.440527	5.21799	2.40016	NA
TCGA-AA-3511-01	7.0059	8.80555	4.32493	3.09351	5.52537	5.58364	9.04167	7.9082	2.54028	5.02091	7.08096	8.0271	7.79642	6.14957	11.5429	6.84776	3.60724	0.202386	4.16409	6.49732	3.84216	7.57466	0.504366	5.04676	1.08896	NA
TCGA-AA-A017-01	5.5297	8.17547	4.04193	1.6708	4.96835	5.16301	9.58963	8.10539	2.64978	4.87864	5.67353	7.79967	8.76079	6.15062	11.9984	6.37648	2.84101	0.417272	2.95461	6.25542	4.1687	7.17206	0.780394	4.38229	0.672108	NA
TCGA-CM-6167-01	7.1755	9.57348	5.12224	1.65494	6.74551	3.52077	9.75173	7.89152	2.84932	6.18735	6.62898	5.74153	8.16627	6.66523	11.2205	7.41901	3.86969	0.127897	2.48231	6.30024	4.14277	7.77573	0.567156	5.71422	2.78237	NA
TCGA-AA-3553-01	6.89295	8.73743	5.70448	3.16633	6.08942	6.24018	8.24003	8.8072	3.32536	6.41088	6.75899	8.08106	8.77516	7.47933	13.2486	7.07811	3.19462	0.626392	3.37548	6.53668	4.39704	8.00101	1.38023	5.21933	1.48805	NA
TCGA-DM-A1D6-01	6.63596	8.98106	3.44697	3.62472	5.92551	5.52896	8.29996	8.04585	3.7097	5.25862	6.3911	8.46782	8.53055	6.69213	11.205	6.84651	2.1527	0.273934	1.36065	6.75439	4.47713	7.2823	0.0166389	4.47787	1.05846	NA
TCGA-AA-A01S-01	6.73277	8.28771	3.85379	0.972472	5.20183	9.10195	10.0449	9.2164	3.48391	4.88681	7.17513	7.99166	6.80678	7.04186	13.3519	5.92648	3.85792	0.620868	1.00223	7.10949	3.99248	8.96933	0.15004	3.154	1.21114	NA
TCGA-A6-6141-01	7.2531	8.93364	3.79754	1.81336	5.86484	6.04227	8.9476	8.31501	2.92174	5.21654	8.06185	7.01642	8.01423	7.15024	11.3149	6.99022	3.82662	0.0271541	2.2883	6.59793	3.598	7.60032	0.355016	3.82986	1.67618	NA
TCGA-A6-2681-01	7.16985	8.7845	3.54835	2.15007	5.33614	6.28973	10.8798	8.86878	1.99881	4.59993	7.19487	8.64041	8.09492	6.67145	12.8194	6.40623	3.28591	0.514501	2.75884	7.23163	4.39618	7.85069	3.10697	5.11306	1.99516	NA
TCGA-AA-A00N-01	7.38179	9.26387	3.77115	3.2955	5.40788	4.15929	9.26056	8.12845	2.46347	5.12446	6.70319	7.05986	8.59545	6.72637	11.4279	7.20484	3.42566	0.162468	2.7441	6.61846	4.57982	7.74051	0.0684645	4.23218	1.71523	NA
TCGA-DM-A0X9-01	7.25297	8.81324	4.30157	2.14019	5.59924	5.44152	8.28431	7.52994	3.31493	5.27455	7.90682	8.39924	8.45764	6.58862	12.0371	6.66076	4.21887	0.332393	1.97849	7.46192	3.68392	7.92495	1.774	5.50511	0.557974	NA
TCGA-AY-A71X-01	7.70009	9.39707	4.10045	3.50075	5.01908	6.82876	8.3556	7.9486	3.10064	4.89418	6.88891	7.4028	8.49301	6.35534	11.5512	6.9811	2.98439	0.403486	0.637471	6.42452	3.84207	7.5844	0.733701	4.27113	1.06778	NA
TCGA-AA-A00U-01	6.3725	9.53802	4.38617	3.31372	5.84672	7.45794	9.72868	8.54011	3.61107	5.63791	6.45267	8.06291	8.24899	7.69078	12.4326	6.43992	3.50757	0.330214	2.42616	7.01926	4.40111	7.80106	0.99139	4.1967	0.465191	NA
TCGA-A6-6650-01	6.31289	8.40251	4.69507	3.27304	6.01307	1.02878	7.53285	7.36716	4.32807	5.26865	7.27735	7.33085	9.37936	8.84387	11.0185	8.04666	3.97358	0.479093	3.21242	7.05547	4.27641	7.60184	1.59032	5.73114	1.90802	NA
TCGA-G4-6625-01	6.80574	9.37779	3.93661	2.93352	6.25955	5.12516	7.81718	8.13946	3.44926	4.95646	6.74003	8.07973	9.08569	7.74405	10.5765	6.88667	3.2285	0.0961269	1.77661	6.79189	4.25364	7.48544	1.66389	4.90535	1.41554	NA
TCGA-AA-A022-01	8.49563	9.27054	3.46475	1.09707	4.4758	8.62494	9.55914	8.69874	2.28635	3.88144	5.43204	6.27295	8.63435	5.62747	11.7713	5.93804	2.54967	0.476122	4.66781	6.70956	4.3541	7.1498	0.184725	3.7634	1.34085	NA
TCGA-F4-6459-01	8.00012	9.48425	4.77086	3.22401	6.20166	6.71382	9.75326	8.53267	3.16118	5.48604	7.03387	8.54448	7.39884	6.5236	11.5389	7.65228	4.80023	0.182692	4.52152	6.60457	4.67058	7.85875	1.07581	5.23691	2.1552	NA
TCGA-D5-6529-01	6.85879	8.94022	4.33797	2.24662	5.68821	5.21558	9.00517	7.13521	2.64847	5.57454	7.29435	7.48371	8.40391	7.00757	11.7236	7.07163	4.56191	0.191057	1.93674	6.98233	3.81528	7.57976	0.926303	5.45077	1.67812	NA
TCGA-CM-5348-01	7.77879	9.82875	4.78459	2.17239	5.86947	5.73121	10.7686	7.80775	2.91909	4.92919	5.61979	7.22636	8.19053	6.43802	11.8615	7.44087	3.8428	0.396488	5.10703	6.09718	4.22509	6.58098	1.34857	5.30625	3.05884	NA
TCGA-AA-A00D-01	6.41	8.96685	5.05688	2.15183	5.14853	4.8178	9.2693	7.87767	3.70978	6.04731	6.11653	8.21295	8.41522	7.12929	12.4329	6.77566	3.42912	0.743644	4.8281	6.47332	4.39755	7.20701	1.88382	5.29168	1.57768	NA
TCGA-DM-A28C-01	7.02574	8.20138	3.82067	1.59689	6.06706	3.19442	8.6684	7.87255	2.81496	5.05675	7.32928	6.90507	7.14652	6.22331	11.4264	7.48123	3.30899	0.146134	2.39673	6.98042	3.63034	8.05361	0.155749	3.25105	0.48553	NA
TCGA-CA-5255-01	8.93929	9.52308	4.15763	3.50772	5.84828	5.23163	10.4393	7.54646	2.69336	5.48208	8.22978	8.17956	9.27773	7.93841	11.8307	6.81363	3.98204	0.381062	4.24907	6.87434	4.37031	7.69604	0.897085	5.18269	0.3639	NA
TCGA-AA-3519-01	6.97793	8.4996	3.32171	1.97446	5.83621	6.34206	7.88107	7.73694	2.93078	5.91102	7.82046	7.40318	8.8064	7.74459	11.515	6.71084	3.18763	0.444985	1.61433	6.16519	3.65831	8.254	0.913339	4.36126	1.28345	NA
TCGA-CA-5256-01	7.71893	9.03862	4.8173	0.907737	5.75807	6.99808	8.25419	9.18461	3.21653	6.86608	8.22138	7.36183	8.72956	9.00819	13.2669	7.26273	2.67839	0.666666	0.751121	5.67642	3.24327	8.82805	0.780898	4.77108	2.0655	NA
TCGA-G4-6586-01	7.98995	8.77571	4.2594	4.09733	5.36267	6.88769	9.80148	7.777	3.73462	5.49895	5.4616	7.93576	9.20865	7.15069	11.2692	7.02233	3.04266	0.0927487	5.71464	6.88993	4.41496	8.56026	2.59364	3.83499	0.632734	NA
TCGA-AA-3518-01	7.28202	8.99562	4.06566	3.79395	5.42641	7.64591	7.50575	8.47966	4.02532	5.795	7.46956	7.61238	8.62929	8.30687	12.0344	7.30795	3.12755	0.578407	3.97234	6.71027	3.90366	8.49314	1.75219	4.97452	1.11597	NA
TCGA-F4-6461-01	7.35416	9.19817	3.87128	4.80964	6.05185	5.40307	8.13599	7.39349	2.95641	5.00693	7.15398	9.59963	9.30271	6.56113	11.3606	6.98577	2.6054	0.0265876	1.16883	6.32862	4.00172	7.36297	1.55193	4.94942	1.31742	NA
TCGA-AA-A02Y-01	8.99639	8.79826	3.6522	3.62061	5.28592	5.18635	8.33693	6.23501	2.59402	5.32539	7.58653	7.90202	8.66392	6.00124	11.7254	6.54325	3.87057	0.0710762	3.88335	7.15859	4.55098	7.73504	0.127765	5.71683	0.719665	NA
TCGA-CA-6717-01	7.39512	9.83126	4.22832	3.55005	6.21344	7.93044	9.35405	7.79714	3.66181	5.53908	8.52487	6.97211	7.86061	8.03874	11.5205	7.53524	3.66899	0.256769	3.04902	6.63802	4.11274	7.76003	1.40354	5.44974	1.85707	NA
TCGA-AA-3846-01	7.13956	8.50576	4.07542	2.5475	5.97724	7.55803	8.71014	7.5627	3.57016	5.46005	7.76899	6.89563	9.11691	7.08949	11.5242	7.41136	2.87541	0.482539	1.91587	6.35358	3.89881	7.54553	0.490262	5.36401	1.65979	NA
TCGA-CM-5861-01	7.3601	10.3515	4.83487	4.69102	5.88107	6.35326	8.4096	8.3328	2.72999	5.44489	7.47731	7.65551	9.03082	6.24144	12.2732	7.04111	3.05471	0.137241	4.29166	6.72811	3.95553	7.89287	1.13073	6.66435	0.909581	NA
TCGA-A6-6649-01	7.65955	9.22303	4.33332	4.69686	6.31084	7.14092	8.58147	7.62969	3.90224	5.25465	7.5472	7.83984	8.40503	6.46039	11.8216	7.79806	4.3314	0.296546	3.25811	6.72658	4.47916	7.90362	1.68522	5.61177	1.55562	NA
TCGA-CA-5797-01	6.83577	9.37592	4.35772	3.28351	5.95758	4.61871	10.0133	8.42981	2.77408	5.71457	6.21929	8.74098	8.05188	6.68236	11.9537	7.86971	4.83288	0.142479	2.90105	7.37125	4.68904	7.29492	0.53037	3.46731	0.983094	NA
TCGA-3L-AA1B-01	7.68223	9.14468	4.35562	2.6867	6.02874	4.55197	9.39715	7.38688	2.83855	5.02452	7.16135	7.75711	8.5407	6.44883	11.7122	7.0396	3.62472	0.364124	2.98814	6.59649	4.20592	7.72564	1.03766	5.17188	1.98006	NA
TCGA-D5-6541-01	5.59814	9.47667	4.81872	2.05391	5.86632	4.06968	9.33811	7.19687	2.35459	5.18893	6.09914	7.40954	8.85499	7.12257	11.6761	7.63377	3.87187	0.0623981	1.62653	6.69383	4.10242	8.11307	0.697685	4.38308	1.59512	NA
TCGA-AA-3966-01	7.1556	8.95923	4.7641	4.69377	5.96842	7.42891	10.1613	8.40266	3.13205	5.54724	7.75465	7.99755	10.0859	6.88666	12.3367	7.18253	3.92753	0.988485	3.17302	6.42078	4.24909	7.83263	1.54849	5.9171	1.07485	NA
TCGA-CM-4750-01	6.81173	8.48821	3.88397	1.5206	5.28998	8.22935	8.75875	8.74401	2.36827	4.73232	8.18567	8.26091	7.96791	7.36479	12.9304	6.01824	2.90581	0.393087	0.688046	6.4681	4.57486	8.35958	0.851279	4.11485	1.84595	NA
TCGA-AA-A00Z-01	6.96838	9.53456	4.201	2.51634	5.6335	6.53194	8.60443	8.62905	4.00902	5.39894	7.93345	8.12104	9.154	7.56204	11.4162	6.86599	3.73167	1.15937	1.29054	6.89865	4.54626	7.7634	0.28155	4.81199	1.14052	NA
TCGA-AY-6386-01	8.14496	10.0929	4.136	3.24207	6.23091	5.53414	10.1405	8.30092	3.20722	5.25293	9.03675	7.69814	9.12149	8.63392	11.4138	7.21979	4.22866	0.102591	2.47093	7.12085	4.57586	8.22515	0.239154	3.15499	1.92854	NA
TCGA-AA-A00K-01	8.07971	8.8686	3.64322	1.86449	5.1724	7.89761	10.2107	8.61916	2.92977	4.97727	8.93285	8.44297	9.51114	7.97147	12.1329	6.44475	3.74058	0.594166	3.27346	7.06395	4.22554	8.03194	0.391328	5.2482	0.900799	NA
TCGA-AA-A01I-01	7.19802	8.90921	4.27761	4.64928	6.39735	5.8337	6.72067	7.56833	3.22443	5.21519	7.52445	7.31989	9.27638	6.6436	10.5494	7.17282	3.3083	0.610133	3.83577	6.38167	4.7338	7.85673	0.505586	5.98974	1.09606	NA
TCGA-A6-5660-01	6.22691	9.57107	5.4261	2.29593	6.47197	4.21556	8.23442	8.12133	3.07032	5.78374	6.37248	7.83282	9.16618	7.14345	12.732	7.37844	4.00988	0.173127	2.35879	6.6774	4.45396	7.89973	3.69603	5.61871	2.16983	NA
TCGA-4N-A93T-01	5.79289	8.83438	3.8397	1.95192	5.83452	4.58843	10.0726	7.61401	2.73541	4.64094	6.22091	7.18237	8.46872	6.13219	11.5111	6.54066	2.79898	0.331934	1.79315	6.1719	4.06937	8.10469	2.29804	3.74703	1.47425	NA
TCGA-AA-3952-01	6.42284	9.13944	3.48324	1.66607	5.09813	6.52594	10.6607	8.20398	3.64528	5.98062	6.37695	6.33617	7.88472	8.9415	11.6472	7.15475	2.75668	0.443501	0.303459	6.11339	3.24086	8.49998	0.371057	3.87382	2.69853	NA
TCGA-D5-6931-01	7.84567	9.60111	4.21626	3.48525	5.92791	9.42571	8.66457	7.73791	3.66646	5.22306	8.35556	9.00839	7.86288	8.94345	11.2175	7.48833	4.3242	0.498149	1.49687	7.37629	4.57646	7.70099	0.381283	6.68822	1.16948	NA
TCGA-AA-3841-01	7.3271	8.84473	2.26222	1.3846	4.76203	8.33307	10.6485	8.40838	2.97198	4.03671	7.11524	8.4184	7.51237	6.20186	13.0605	6.03906	3.91979	0.657457	2.25969	6.6614	3.69352	7.95338	2.52705	3.96411	1.42299	NA
TCGA-A6-6654-01	7.56843	9.25782	4.34513	2.72161	6.35276	6.69771	10.0948	8.58051	2.79722	4.97042	7.3022	8.11074	8.6098	7.33075	11.143	7.03661	3.69081	0.177471	1.64376	6.54539	4.54111	7.22932	1.36603	5.8896	2.22937	NA
TCGA-AA-3510-01	7.18898	8.75708	3.68008	2.09471	5.84343	7.80694	9.46168	8.51035	3.47077	5.41615	7.25066	8.25746	8.92789	8.2973	12.2722	7.10383	3.58679	0.449429	3.99976	7.01627	4.29325	8.4951	1.32912	2.92913	0.982218	NA
TCGA-AA-3562-01	6.55817	8.52766	4.2052	1.3305	5.57739	7.4473	8.46716	9.02103	3.51478	5.32942	6.08521	7.71877	8.82914	8.22706	12.3341	7.24022	4.16524	0.398241	0.962438	6.58355	4.21725	8.26425	3.2614	5.0353	2.24382	NA
TCGA-DM-A280-01	8.29284	9.68998	3.86129	2.48406	5.97363	7.34875	8.74395	7.7963	2.65828	5.34949	7.75513	7.42981	9.1922	7.43572	11.6934	6.38497	2.51271	0.0697022	5.11397	6.35974	4.05754	8.08298	0.0848807	3.8188	0.460795	NA
TCGA-AA-A024-01	9.57014	8.74675	3.28562	1.90381	5.27529	6.1261	10.0208	7.90091	2.03865	4.4237	7.06331	7.47797	7.98435	6.70585	11.277	6.44518	2.90858	0.291014	2.02159	5.9538	3.55141	7.54956	0.209391	2.70372	1.33417	NA
TCGA-AA-3522-01	8.18603	8.9742	4.50951	3.13673	5.82272	7.05709	9.01526	7.92993	2.72701	5.99483	7.88695	6.71661	9.33387	7.08499	12.0776	8.27722	3.37019	0.403704	3.73038	6.8666	3.98493	7.97283	1.97794	4.46516	2.57105	NA
TCGA-CM-6168-01	7.91403	9.8443	4.84109	3.02896	6.19535	7.09836	9.2744	7.90757	3.68389	5.58932	8.0011	7.53955	8.41096	8.71894	11.8067	7.59245	4.44354	0.801986	3.66439	7.06603	4.48407	7.96522	1.63124	5.97404	2.03559	NA
TCGA-AA-3526-01	7.13032	9.17315	4.61679	2.53528	5.97844	8.2294	9.25503	8.14747	3.66551	5.98439	8.88298	6.9156	9.36011	8.04797	12.5286	7.70304	3.33317	0.288181	1.18802	6.57613	4.18334	8.89758	1.24623	5.1641	1.52386	NA
TCGA-F4-6854-01	7.37209	9.41874	4.35504	4.27016	6.15274	6.61351	8.78164	8.56848	3.3785	5.70758	5.78776	8.89168	9.03902	7.21566	11.9478	7.16304	3.5658	0.206393	4.39785	7.01485	5.15417	7.72801	0.154194	5.45136	1.3017	NA
TCGA-AZ-6605-01	7.55842	9.18389	4.65532	2.65986	5.98726	6.04816	8.38763	7.92669	2.91091	5.42276	6.37093	7.40023	8.82146	7.40742	11.3632	6.98858	3.41198	0.181802	1.91823	6.28954	4.11661	7.45693	1.26051	5.35035	2.00913	NA
TCGA-D5-6924-01	7.37567	9.67843	4.7791	2.1356	5.993	8.47575	8.72915	7.97245	3.67715	5.4795	7.69472	7.82478	9.14078	6.53343	11.6982	7.36044	3.20742	0.336283	3.27626	6.49459	4.35653	7.327	0.892197	5.96297	1.89491	NA
TCGA-DM-A28M-01	7.67819	8.96301	3.70562	3.61379	5.8541	6.35219	8.23159	6.90338	3.05322	5.21566	7.10081	7.70014	8.6317	5.99078	11.9627	6.7651	2.95864	0.0330882	3.93305	7.11365	4.7217	7.79585	0.496922	3.30827	0.889629	NA
TCGA-DM-A1D4-01	5.84241	8.91199	4.00641	2.41959	5.65318	3.60571	7.74214	7.29735	3.06419	4.9921	6.8845	7.68942	8.48728	6.45254	11.3267	6.0244	2.13212	0.234747	3.3308	5.90286	4.39974	7.38385	0.236217	3.83055	1.07622	NA
TCGA-DM-A1D9-01	5.06778	8.57954	4.44053	2.31019	5.76521	4.9814	9.64661	7.75863	3.52424	5.94052	6.50507	6.28774	8.62519	6.12312	11.8105	6.778	3.52745	0.408712	3.80391	6.96722	4.24747	8.17133	0.926759	3.95277	0.760689	NA
TCGA-D5-6928-01	7.57663	9.7258	4.16634	3.95149	6.07209	5.82175	7.8712	7.60089	3.4001	4.55431	6.4182	8.69315	9.55655	6.23391	10.6472	7.3312	3.50159	0.399335	3.51827	6.35773	4.44231	6.93107	0.699374	4.93367	1.29461	NA
TCGA-AA-A02W-01	5.53498	9.13748	5.16147	3.00825	5.95904	6.08766	9.36905	7.93552	4.13679	4.88882	6.03674	7.72513	9.06821	7.4518	12.9828	6.63226	3.91418	0.638676	2.18078	6.69409	4.46659	7.53376	1.6972	5.23086	2.10118	NA
TCGA-AA-3542-01	5.08059	7.04748	3.45817	1.10528	3.65037	9.29201	9.76119	9.82832	2.61216	4.84714	6.55504	8.2895	7.38689	6.0116	14.2742	5.16571	3.39215	1.01421	1.57691	5.82376	3.31397	8.35652	1.64353	2.25559	0.593115	NA
TCGA-F4-6569-01	7.55305	9.56054	4.36208	1.57942	6.31577	7.82677	9.96092	8.21181	2.82018	5.30697	8.45396	7.51269	8.29581	6.97296	11.8392	7.33491	3.91929	0.135535	3.83493	6.7139	4.35142	7.17561	0.138028	4.90775	2.07834	NA
TCGA-AA-3529-01	8.48751	9.35301	4.83504	3.93189	5.6528	8.91692	9.47485	8.59639	3.49786	5.29578	6.76524	8.88378	8.2721	7.55661	13.2208	7.28294	4.69799	0.112233	3.60233	7.41463	4.67369	8.10668	2.32395	3.94824	1.04858	NA
TCGA-AA-3524-01	6.90138	9.10109	4.74624	2.1791	5.79643	8.18506	9.05369	8.63241	3.64008	6.18393	8.73672	7.67387	8.32614	8.37546	12.9262	7.413	4.25456	0.47176	3.06214	6.47389	3.95242	8.64556	0.558659	3.89578	2.51261	NA
TCGA-AA-A02O-01	7.39757	8.09764	3.01101	1.51788	4.35498	6.60026	10.0283	8.96369	2.78048	4.76524	7.13222	8.5033	8.262	6.06568	12.7604	5.14692	3.79491	0.567837	3.06797	6.5801	3.91721	7.26462	1.42008	3.5379	0.880725	NA
TCGA-CM-4752-01	6.02972	8.75572	4.84196	1.74041	5.50899	8.86128	8.00231	8.72704	3.22899	5.39816	6.00231	7.82699	9.55186	6.83449	12.8253	6.44827	3.24636	0.187641	1.24817	6.15877	4.03482	7.71673	3.29765	4.68972	2.13139	NA
TCGA-AA-3520-01	6.78829	9.17261	4.18753	3.061	5.86526	7.88089	9.36854	8.24379	3.93655	5.90241	7.59143	7.5454	9.44898	8.15766	11.9017	7.60263	3.75468	0.152897	2.30328	7.03259	4.55544	8.6671	2.2017	5.28578	1.73786	NA
TCGA-AA-3534-01	9.0533	9.44949	4.58927	2.71804	6.75258	6.16983	8.51472	7.94357	3.76402	5.48989	7.2926	7.70854	7.76139	8.40269	12.2933	7.41757	5.13563	0.528671	2.74237	7.2612	3.61138	8.17582	1.1884	3.6821	1.42632	NA
TCGA-AA-3971-01	6.71076	8.31076	4.03809	2.59837	5.92625	7.90876	9.02753	8.05316	3.17188	4.79736	6.51514	7.51611	9.07532	7.2913	11.4945	7.14809	3.54836	0.315682	2.39542	6.30941	3.74402	8.05649	1.83325	4.58568	2.12019	NA
TCGA-CA-6719-01	6.99217	9.61842	4.84983	2.20467	6.313	7.89727	8.9236	8.33774	3.06445	5.04468	6.22414	7.94263	8.50967	7.25384	12.448	7.08327	4.28004	0.247077	1.30871	6.86032	4.21728	6.88268	4.81415	5.61623	2.02659	NA
TCGA-AA-3818-01	8.62002	8.76029	3.54698	3.00551	5.96205	5.6677	9.53358	8.29072	2.51195	5.53823	7.17023	8.48094	9.18151	8.28379	11.7716	7.24272	4.19567	0.327687	3.28494	7.23347	4.478	7.90391	0.352871	5.09483	1.78655	NA
TCGA-AD-6895-01	7.73713	10.4657	4.50799	5.36706	6.26706	6.35084	9.90565	8.06954	4.26775	5.12224	7.79068	8.75117	10.4612	7.2398	11.4169	7.0705	2.40436	0	3.76	6.292	4.98411	7.83682	0.215119	5.49184	1.24702	NA
TCGA-G4-6310-01	5.09958	9.38454	4.33761	1.95936	6.57679	4.02719	10.2287	7.91779	2.62145	5.5703	7.38874	7.83511	7.75766	6.64917	11.5383	7.0844	3.33328	0.153287	2.2451	6.36521	4.45524	7.66658	0.892896	4.96774	2.21083	NA
TCGA-G4-6307-01	5.77995	8.88869	5.30257	2.17345	5.20246	4.23422	10.5156	8.79267	3.38818	4.56911	7.88539	8.34312	8.58369	6.20187	13.2008	5.71453	4.04499	0.194844	0.568421	6.305	4.37203	7.61659	3.1357	3.65392	0.752235	NA
TCGA-CM-5341-01	5.61043	8.45881	5.3672	2.44077	5.68578	4.00207	8.88474	9.17433	2.54241	5.53612	9.03025	5.76292	9.39533	7.27683	13.7541	7.6614	2.41194	0.0856966	2.55026	5.11715	4.36734	8.55062	0.607863	5.57387	2.48058	NA
TCGA-G4-6627-01	8.35544	9.0004	4.38986	2.71042	6.36384	8.47621	9.63096	7.43184	2.59182	5.22406	7.57578	7.62091	8.68726	7.18302	11.2226	7.13472	3.84032	0.165301	3.2646	6.66085	4.26485	7.86844	0.728661	5.29791	1.70982	NA
TCGA-AA-3538-01	7.44179	8.93527	4.78555	2.14705	6.15498	7.90561	8.37525	8.3454	3.63122	5.52244	6.37006	7.87138	8.6963	7.90325	12.1628	7.35838	3.75376	0.557582	3.36627	6.61179	4.42311	7.71222	2.64939	4.74969	2.18352	NA
TCGA-AA-3544-01	7.27129	8.67127	4.49971	1.8125	4.51729	6.02085	8.72354	8.47899	2.95934	4.53428	6.42842	8.41636	8.37527	6.80786	13.5143	6.75704	2.94122	0.370276	4.03155	6.30099	4.50651	7.34554	1.43259	3.75676	1.79165	NA
TCGA-AA-3496-01	5.14555	9.09199	4.69568	2.07355	6.17812	6.9861	7.64003	7.98775	2.88569	5.26428	6.27578	7.45178	8.32113	8.10085	10.4732	6.87158	3.73773	0.588996	0.943659	6.63017	4.01184	8.11823	1.37607	5.02132	1.7671	NA
TCGA-AM-5821-01	8.98559	10.1146	5.18472	6.68462	6.00898	4.33744	8.78794	8.19613	3.54952	5.47876	7.11925	9.50643	9.80371	7.82919	12.1081	7.14426	3.78054	0.263395	1.93855	6.85534	4.92918	8.05312	0.0690147	6.1498	0.796099	NA
TCGA-D5-6532-01	5.13359	9.46575	4.66304	2.74403	6.27394	4.61285	9.42549	8.29211	3.71256	6.09603	8.02244	8.62415	9.34455	8.33087	11.5489	7.74184	3.40089	0.292782	3.81377	7.00612	4.6649	8.20112	1.35547	6.20608	1.12088	NA
TCGA-AY-A54L-01	7.16777	9.62592	4.79146	3.19917	6.40942	7.08092	9.21731	7.04714	3.47114	5.73698	8.27236	7.69596	9.16648	8.13841	11.6075	7.39713	3.47309	0.277152	2.71431	6.26956	4.10786	7.75683	2.21493	3.37313	1.8076	NA
TCGA-AZ-4308-01	6.36834	7.82279	2.62342	0.899021	3.7938	6.73982	10.0463	9.66753	2.40048	4.84405	6.44818	8.36305	8.34374	5.39552	13.6746	5.32269	2.91008	0.769772	2.48153	6.00296	3.67652	8.18495	0.537545	2.92683	1.14848	NA
TCGA-5M-AATE-01	5.85856	8.93929	4.11078	2.34656	5.94511	5.30442	9.30769	7.50904	3.44524	4.88386	6.56199	8.2598	8.44153	6.32996	11.4395	6.38954	3.25435	0.577538	2.45404	6.51144	4.22035	7.42953	1.04292	5.10411	1.15445	NA
TCGA-CM-6172-01	6.72592	9.34519	4.83189	2.31133	6.29872	5.40081	9.12926	7.29687	3.61088	5.91798	6.37954	6.77898	8.36294	7.5178	10.594	8.30084	5.07039	0.33182	0.838185	7.9949	4.14398	8.35288	1.16382	5.54687	2.34182	NA
TCGA-AA-3821-01	8.01295	9.62233	4.47601	3.80742	5.74129	7.79671	8.78222	7.45805	4.33923	5.52039	7.31735	7.55979	8.40159	7.28116	11.4735	7.36039	2.89939	0.559541	3.57296	6.84859	4.52134	7.68784	1.14483	4.94402	1.76926	NA
TCGA-F4-6808-01	6.67746	8.76401	4.16469	2.31947	6.02467	6.44503	9.10576	8.55915	2.73233	5.65079	5.87357	7.79217	8.32858	5.88436	11.4843	6.3046	3.4004	0.282973	2.67491	6.36722	4.59698	7.75005	1.12433	5.13201	0.594549	NA
TCGA-AA-3994-01	8.58971	9.79954	3.60456	3.50977	5.61079	6.75581	9.88575	8.83227	3.09832	5.31089	7.86924	8.17076	7.9853	7.09188	12.31	7.26973	2.6801	0.581207	2.30591	5.88198	4.223	7.65331	0.722291	4.72596	1.12055	NA
TCGA-DM-A1D7-01	7.95007	8.88518	4.32747	3.67101	6.47625	7.46347	8.24466	8.15502	3.56149	5.79813	7.5025	8.44426	8.58703	7.08914	11.7858	6.95586	3.88071	0.163112	4.18747	6.64899	4.70032	8.07944	0.337311	4.39423	0.817541	NA
TCGA-D5-6932-01	6.11623	9.53388	4.38864	3.7001	5.94283	6.56571	9.88407	8.23619	2.42043	5.53932	7.56152	8.1952	8.04327	7.07305	12.3165	7.09152	3.14695	0.345737	2.48504	6.6807	4.34087	7.81652	0.572308	4.74194	1.36955	NA
TCGA-AA-3848-01	5.91766	8.39641	1.64496	1.36704	4.24615	4.76898	9.81628	8.85179	3.18748	4.1945	7.40101	9.19882	8.31902	6.71374	12.3933	5.8538	3.77531	0.461843	1.25114	6.81281	3.79302	7.92195	1.14463	2.69147	0.92873	NA
TCGA-AA-3543-01	7.85408	9.02747	3.62315	2.58022	5.36018	9.61125	9.49186	8.14277	3.27615	5.43123	6.66473	7.42523	9.01605	7.2084	12.6556	7.55587	3.24917	0.283922	4.72301	6.85158	4.00676	8.7071	1.04523	4.8361	2.09926	NA
TCGA-AZ-5407-01	7.13815	8.8407	4.97686	2.71504	6.05536	8.59159	8.65218	8.36058	3.41603	5.59917	7.31838	7.78258	8.85775	6.49722	13.1356	7.36639	4.2038	0.334568	0.994507	6.75118	3.83158	8.10223	1.40539	3.64269	1.36564	NA
TCGA-AA-A00W-01	8.63363	8.6225	4.05729	3.93406	6.23065	5.94328	7.78007	7.81825	3.58028	5.37471	7.29145	8.39917	8.83021	7.00248	11.6795	7.10994	3.61032	0.337083	3.16541	7.02241	4.78505	8.01146	0.186374	4.57626	0.922578	NA
TCGA-AA-3664-01	7.49357	8.69567	4.31973	3.6495	5.60061	6.29452	7.9927	7.26108	4.25524	5.405	6.89293	7.21366	8.32301	8.89814	11.9838	6.93792	3.59838	0.380951	3.57965	6.38674	4.29435	7.36404	3.36453	6.15124	1.77644	NA
TCGA-A6-A5ZU-01	7.82259	8.74743	3.97251	1.28611	5.25811	1.27584	9.23304	7.03823	1.96099	3.8091	6.54487	8.15331	7.64567	6.48276	11.5939	6.36105	3.4983	0.102457	3.25361	5.68463	3.76338	6.74456	2.58436	4.79889	1.57681	NA
TCGA-F4-6806-01	8.06976	9.00194	4.4271	2.52459	6.21725	8.52631	8.8497	7.56426	2.42299	5.25856	7.35115	7.25759	10.2708	6.667	11.3473	7.39441	2.98152	0.167743	2.9946	6.57136	4.122	7.9144	0.680774	5.25581	1.91502	NA
TCGA-F4-6703-01	7.64806	9.79555	4.23983	2.74943	6.04868	5.48893	9.49628	8.15016	2.74737	4.91725	6.87521	7.60752	9.60841	6.66906	11.0442	7.30867	3.8229	0.0915306	4.05014	6.53759	3.97646	7.47922	1.19981	5.97708	1.40125	NA
TCGA-AA-A00F-01	6.92379	8.35511	3.41969	2.57439	5.13547	7.83359	9.27771	8.32527	3.76166	4.40577	5.97531	7.57559	7.97811	5.80773	10.7025	6.1803	3.63066	0.231924	2.28472	6.21143	4.30577	6.7927	0.376846	4.24143	1.73535	NA
TCGA-G4-6628-01	6.77839	10.0963	4.21244	6.03317	6.58937	8.0848	7.83531	8.69197	3.59088	5.29365	7.25474	7.47863	9.57524	7.27591	12.2758	7.37083	3.44684	0.821547	5.77758	7.06826	4.70794	8.76342	1.01821	5.22827	0.944184	NA
TCGA-AA-3947-01	6.32261	9.85062	4.76875	4.88569	6.31995	4.29971	4.87074	6.39992	4.76013	6.66078	8.38887	5.61295	10.6364	8.42378	9.41832	8.62228	3.84421	0.202512	2.45283	6.91302	4.02344	8.68838	1.35946	6.42431	1.78985	NA
TCGA-AA-3986-01	8.25839	8.68471	3.58668	1.62532	5.79701	6.1193	7.6264	7.3822	3.11135	4.99518	7.4416	7.19272	8.31732	7.6089	11.1726	7.25048	3.78491	0.1129	3.02616	6.45028	3.61466	7.50558	3.43986	4.74118	1.47726	NA
TCGA-DM-A28F-01	7.31114	9.7047	5.2779	2.80012	5.66709	3.70199	8.94027	8.31067	3.4693	4.98962	6.28539	8.20988	8.76393	7.49491	12.1003	6.7199	3.24569	0.111966	1.01071	6.53529	4.78929	7.51367	1.99143	4.09571	1.9495	NA
TCGA-A6-A566-01	7.62652	9.4562	4.42589	3.3281	6.49704	7.21814	9.26705	7.75272	3.22857	5.10281	7.15005	6.99906	9.29981	8.03257	10.9068	7.11071	3.86035	0.414893	2.9018	6.98855	4.43885	7.89113	0.579856	5.3687	1.70275	NA
TCGA-AA-3673-01	7.01575	9.27942	4.68996	2.94768	6.13408	8.39388	9.5696	8.07797	3.67383	5.4961	8.50753	7.721	8.32143	6.98158	12.1257	7.34871	3.95943	0.514097	3.34653	6.86317	4.33751	8.15533	1.56272	3.47154	1.86025	NA
TCGA-F4-6807-01	6.83725	9.50559	4.68672	2.50037	6.18211	4.17231	9.013	7.80087	3.09118	5.56301	7.71305	7.36939	8.46083	8.06104	12.0021	7.18985	3.35078	0.163885	1.48898	6.83345	4.20297	7.91219	3.81946	5.36872	2.38587	NA
TCGA-AA-3968-01	6.5252	8.87359	4.24356	2.47661	6.0285	5.79133	7.83069	7.63687	3.62965	4.798	7.08412	7.64474	8.58371	6.77739	11.233	6.8745	2.73712	0.50711	3.46341	6.94489	3.91547	7.18912	1.63348	4.45531	1.4471	NA
TCGA-DM-A28A-01	6.86234	9.11892	4.46252	2.50518	6.34107	7.30637	9.92054	8.48105	3.88573	5.60877	7.02434	8.55349	9.55163	7.91258	11.6716	8.09324	4.1808	0.509341	1.51101	7.12231	4.63682	7.99813	0.436162	5.09247	1.65205	NA
TCGA-AA-3855-01	7.9716	8.64002	3.8053	1.65938	5.96586	8.11725	7.14622	8.77314	2.90962	5.24468	7.32334	7.24772	8.53909	6.41465	11.8985	6.89593	3.45336	0.363564	4.63885	6.31849	3.5909	7.77178	1.01386	3.87082	1.06537	NA
TCGA-AA-3506-01	8.80554	8.68711	2.79354	1.42675	5.12141	8.39969	9.28683	8.35307	2.94671	4.87524	6.74476	8.92717	7.93977	5.96123	12.3625	6.52587	4.50281	0.67229	3.87674	6.828	4.4932	7.96957	1.12386	3.73315	1.69086	NA
TCGA-CM-6163-01	6.26942	8.95315	4.46352	2.9799	5.88161	6.68821	8.16634	7.58856	3.10553	5.59903	6.52336	7.26679	8.49732	6.64168	11.5412	7.71922	2.8656	0.25411	1.00238	6.8752	3.54284	7.94534	2.20314	5.82081	1.60445	NA
TCGA-CK-5916-01	6.43083	10.4052	4.39426	4.97867	6.04922	7.47014	8.98552	8.68322	3.95878	5.62668	7.50275	7.67252	8.02407	8.49009	11.7819	7.73338	4.15204	0.476434	4.75692	7.50464	3.70729	8.25302	3.97967	6.16657	1.32993	NA
TCGA-AA-A004-01	6.74551	8.13531	1.9293	0.959918	2.38772	5.68876	10.7649	9.20632	1.2716	4.32093	5.35536	9.73751	7.3076	3.30593	13.4526	3.47665	3.12196	0.287118	3.34776	4.82264	3.75535	7.13001	0.853996	1.51445	0.464668	NA
TCGA-AA-A03F-01	8.59418	8.04572	2.80853	0.889006	4.60614	7.52051	9.62184	7.68267	2.14789	3.0565	7.49214	6.88573	6.95462	5.61228	11.5559	5.34909	2.28596	0.191184	2.32944	6.42877	4.01649	6.98361	0.657731	1.57168	1.1995	NA
TCGA-A6-2686-01	6.42044	9.31232	4.16857	1.26147	5.55466	4.37566	11.7053	9.46278	2.85756	5.39805	7.14727	8.34289	9.03116	7.80915	12.6941	7.1787	4.3387	0.782241	3.76587	7.03144	4.47928	7.36581	2.90043	5.71055	1.08835	NA
TCGA-F4-6855-01	7.6829	9.73057	4.37857	1.71717	6.1118	3.52558	8.647	7.95892	2.87727	5.27953	6.58395	7.83455	8.37922	5.1955	12.1971	7.46358	3.07456	0.116498	3.57341	6.58064	4.1464	7.19341	1.06853	4.48981	2.08855	NA
TCGA-CA-6715-01	8.3617	9.82752	5.31588	3.6403	7.14574	5.68131	8.87163	8.31925	3.90335	5.8979	7.57856	8.797	9.62962	8.32868	12.2827	7.33781	3.09724	0.43957	2.89124	6.75333	4.68182	8.81724	0.854953	5.61892	1.7344	NA
TCGA-AA-3666-01	6.53687	8.99072	3.84228	2.44241	5.39381	4.92105	8.5777	6.49312	3.92899	6.30056	6.1617	7.60773	8.88048	7.49296	12.1999	8.17818	3.38551	0.171847	5.41266	6.97344	4.50534	8.33648	1.3191	5.63308	1.54671	NA
TCGA-AA-A01D-01	7.13188	9.43912	4.45198	4.04908	5.9287	7.25105	8.98165	7.96315	3.59627	4.90322	7.18318	8.62757	8.37441	7.02835	12.598	6.72808	4.54097	0.399116	5.15784	6.28283	4.76067	7.33474	4.01377	5.33165	1.38609	NA
TCGA-DM-A1D0-01	7.39956	8.93924	4.54061	3.90168	6.58394	4.02552	10.9362	7.92776	3.30203	5.18261	6.55959	8.04953	7.57157	7.08113	12.3158	6.63128	3.14679	0.19774	1.86029	6.358	4.66158	7.94343	1.69582	4.37711	0.820404	NA
TCGA-AA-3560-01	5.6139	8.35669	3.14424	2.18951	5.02734	5.79148	6.69432	9.02131	3.18528	4.91237	6.98583	8.17924	8.93772	6.77962	11.9025	7.07578	4.78192	0.498455	3.93367	7.37177	4.61754	8.08807	0.540126	3.36741	2.03517	NA
TCGA-AA-3525-01	7.08872	10.2359	3.63255	3.43149	5.41225	9.23643	8.66148	8.69782	3.54998	5.34197	6.86754	7.9075	9.12011	6.89104	12.1225	7.3084	3.44151	0.748118	5.00807	6.43517	4.20801	8.43618	1.43472	5.80196	1.48269	NA
TCGA-D5-6922-01	6.8958	9.53759	4.91377	2.79909	6.11955	8.08398	9.10275	8.1355	3.57186	5.06193	6.69089	8.06	8.03895	6.74585	12.282	7.62797	3.92788	0.288654	3.91645	6.96283	4.64242	7.31432	1.26261	4.98855	1.99708	NA
TCGA-DM-A288-01	7.58884	9.31127	4.53904	4.11824	7.22597	4.36222	8.66258	7.79527	3.69712	4.87371	7.41589	7.70417	10.0557	8.47422	12.0322	7.20913	3.22973	0.277985	4.73835	6.87348	4.24376	8.16717	0.176195	2.05617	0.590818	NA
TCGA-D5-6536-01	6.92442	9.34742	4.0005	2.98351	5.82599	4.82445	9.48512	7.12735	3.25216	3.79802	6.65843	8.14133	8.75067	5.37228	11.3079	6.75686	2.42164	0.353323	1.76956	6.22003	5.03057	7.27557	2.05866	5.13424	1.10393	NA
TCGA-AA-A01G-01	6.79912	8.96087	4.09828	2.8303	5.77049	6.59976	8.46787	7.64153	3.69251	5.36896	6.24728	9.01261	8.33136	8.09237	12.0126	6.6383	3.95488	0.431035	2.06164	7.35159	4.2064	7.66261	0.306262	4.67225	0.971957	NA
TCGA-AA-3667-01	6.35152	8.57958	2.03432	1.3115	4.29483	6.36604	9.4422	9.02671	3.00646	3.91798	6.01254	8.88102	7.66384	5.60531	13.6109	5.44255	3.52573	0.344488	1.81024	6.39181	3.79067	7.85539	0.893129	2.7363	1.08209	NA
TCGA-A6-5665-01	7.94561	8.83373	3.98515	5.05192	6.06351	7.56988	8.51147	7.42351	3.43996	4.746	7.22282	6.47556	10.4976	7.23401	11.0687	7.01629	3.05931	0.702879	4.56369	6.87118	3.83746	7.48813	0.133827	4.63424	1.53297	NA
TCGA-AA-A00L-01	7.09698	8.53691	4.2679	4.19401	5.30309	5.50852	7.50232	8.57734	3.36516	5.30889	7.30328	8.56419	9.14714	6.66551	10.833	6.72056	3.11972	0.74743	2.14199	6.98043	4.74473	8.025	0.232292	4.46218	0.768078	NA
TCGA-A6-2677-01	5.47046	8.6877	6.16659	3.30099	6.38529	6.99096	6.08579	7.03253	4.29034	5.43513	6.56671	6.93586	8.37764	8.7724	9.84808	7.57088	3.48515	0.896737	3.01248	6.64954	3.94004	7.8166	0.218037	5.35706	2.3995	NA
TCGA-CM-5863-01	8.24921	8.93463	4.55152	4.58586	5.80822	9.35416	9.69835	8.03477	2.1131	4.8183	7.07356	8.24311	8.08132	7.02771	12.4928	6.92147	3.73721	0.105812	4.45658	6.70469	3.75924	7.33413	1.75044	4.49077	1.71326	NA
TCGA-AA-3864-01	7.70632	10.1078	4.19992	3.54066	6.36573	8.46825	8.75536	7.89198	3.88721	5.77367	8.02704	8.17223	9.10492	8.48832	11.6721	7.89927	4.06197	0.655627	1.87739	7.18806	4.83291	8.24651	0.459537	5.45915	1.24507	NA
TCGA-AA-3975-01	7.10847	8.20729	4.11487	2.34366	5.10473	7.11058	9.2507	8.72799	2.93973	4.61515	5.86321	8.25442	8.58383	5.5021	12.5812	6.48291	3.49594	0.425137	3.28425	6.35274	4.19099	7.16202	1.66853	4.18012	1.37696	NA
TCGA-A6-6137-01	7.61086	9.26744	4.78606	2.36135	6.55461	7.15754	9.12718	8.13258	3.24979	5.33002	6.7559	7.49705	9.34991	9.02338	12.0411	7.46468	4.35079	0.197362	2.21698	6.87874	3.98288	7.72171	1.80199	5.52657	2.28161	NA
TCGA-AA-A00J-01	7.20549	8.80919	4.08038	3.96402	5.47278	9.16782	8.19821	7.46638	4.14636	5.76009	6.51444	7.69284	8.47786	8.49229	11.1161	7.33313	2.55361	0.923796	4.72641	7.63747	4.01181	7.70278	3.2188	5.2436	0.89344	NA
TCGA-AA-3852-01	7.60408	8.85899	3.49234	2.24938	4.96329	8.65461	9.29924	8.19219	3.19517	4.99046	7.89947	7.50835	7.92235	6.28111	12.6554	6.6734	4.16166	0.714399	1.10923	7.26818	4.07981	8.16161	1.30731	4.12353	1.8927	NA
TCGA-AA-3856-01	6.8497	8.80334	4.33123	1.43797	5.81031	8.07466	8.90514	8.85107	3.10383	4.82691	7.05981	7.45355	8.13842	7.62177	12.2788	7.00524	3.47181	0.49334	3.31317	6.52578	3.87628	7.76464	2.30996	4.07771	1.33777	NA
TCGA-CK-4952-01	7.24936	9.35189	5.79003	4.55196	5.88545	7.09278	8.67356	6.8204	4.4147	5.64661	6.36684	9.21277	8.23002	8.14592	13.1731	7.27314	3.05994	0.425244	3.19519	7.50811	4.4313	7.94828	1.11716	5.33345	1.03309	NA
TCGA-A6-A56B-01	7.80252	9.31018	3.82682	2.64446	6.15002	1.74554	7.8373	8.17724	3.8318	5.17649	6.10796	7.28478	8.49312	7.11121	11.6522	6.92874	2.7511	0.250598	0.893129	6.86947	3.84812	6.80932	0.946806	4.39288	1.37629	NA
TCGA-CM-4746-01	6.18947	8.53626	3.77525	1.10856	4.68093	6.5557	8.91887	8.94807	2.76619	4.93461	7.95584	8.57	7.01838	5.8233	13.7308	6.21121	3.16765	0.20989	0.679874	6.24215	3.37035	8.52054	0.911193	3.63354	1.3815	NA
TCGA-G4-6295-01	5.59741	9.00868	5.5277	2.63613	7.07777	7.43025	7.82211	8.23747	4.39223	6.0095	6.73771	7.56371	7.85515	8.50111	12.7353	7.19676	4.82177	0.784671	5.90505	7.30287	4.24309	8.34627	3.87458	4.90905	0.674822	NA
TCGA-DM-A28H-01	5.01157	8.92449	5.52937	2.85188	5.82141	5.08897	8.06903	7.7018	4.0135	5.73189	5.99218	8.17464	8.926	7.78867	12.5452	7.0085	3.68662	0.464355	3.564	7.25736	4.25445	8.34407	2.75341	4.26726	0.635522	NA
TCGA-CM-5349-01	7.32838	8.43479	4.96866	2.74071	6.20507	8.83493	10.5483	8.41234	3.04958	5.70522	5.86887	7.51655	9.03163	5.36346	12.3016	7.21647	2.82446	0.210514	2.20032	6.64241	4.19838	7.64098	1.05707	4.89737	1.65356	NA
TCGA-AA-3844-01	7.3372	8.51758	3.57027	3.43372	5.58015	3.50807	8.95653	7.21269	3.06912	5.98582	7.21941	7.03198	8.70002	7.55341	11.7095	7.63442	3.26915	0.173255	2.34281	7.41207	3.88417	8.3803	0.434028	5.8977	1.77041	NA
TCGA-AA-3877-01	7.74842	9.26035	4.12796	4.9059	5.78182	6.32224	8.98418	8.09181	3.95358	5.92585	6.85343	7.49724	8.76322	7.23154	11.418	7.55116	3.2213	0.397146	4.94454	6.86936	4.09432	7.98616	2.09481	5.61077	1.51586	NA
TCGA-CM-6676-01	7.64142	9.0132	6.01448	3.11162	6.19269	6.74407	9.76669	8.87923	3.12176	5.44651	7.21711	8.15882	8.45819	7.07535	13.2136	6.75114	4.28464	0.582652	3.3766	6.79393	4.32038	7.93261	2.44331	5.07527	1.58232	NA
TCGA-AZ-6601-01	6.97185	9.41567	4.53545	2.90292	6.6382	4.73358	8.04469	8.32299	3.82173	5.45941	7.64617	7.08156	8.63913	7.90058	11.5997	7.31234	3.49918	0.262433	5.44675	6.78061	4.33005	7.95556	0.122606	5.26803	1.53471	NA
TCGA-AA-3509-01	8.63172	9.14235	5.09035	2.98632	6.43662	2.57308	8.1252	7.64548	4.10455	6.00394	7.05537	7.34768	8.87266	8.35817	12.2468	7.81806	3.27144	0.484396	2.2186	6.44914	3.94667	8.23559	1.22756	6.53872	2.7441	NA
TCGA-AA-3548-01	6.47128	8.3155	3.49443	1.23677	5.31949	6.41517	10.2136	8.62688	3.1469	4.74628	7.04921	7.41539	8.00195	6.48298	11.8544	6.42935	3.75045	0.224164	1.23291	6.60856	3.82821	8.04969	3.26155	3.75082	2.31293	NA
TCGA-CM-4751-01	7.54355	9.39921	4.94293	3.53871	5.57892	7.73531	10.4114	8.25187	3.11816	4.92973	6.74826	7.75181	8.30054	7.27784	12.466	6.70074	3.8106	0.189287	3.81458	6.7138	4.60779	7.65281	1.12492	4.24832	1.08495	NA
TCGA-AA-3811-01	6.72284	8.35368	4.30474	2.82674	6.45786	8.87731	7.7854	8.42884	3.70107	4.88543	7.53153	8.00831	8.20939	8.25924	12.0779	7.01016	3.59166	0.392207	3.61042	6.92437	4.83907	7.5874	1.15743	5.83703	1.25332	NA
TCGA-CK-4951-01	7.22416	9.29458	3.9158	3.68296	5.93561	6.10682	9.79029	7.67361	3.17879	5.08483	7.31401	6.90946	9.20512	7.17354	11.529	7.06955	3.31662	0.658006	2.9436	6.40762	4.02531	7.73201	0.333767	5.81689	2.12251	NA
TCGA-A6-2684-01	5.77956	7.78849	4.03343	3.46331	5.50146	5.89684	9.88834	7.94263	3.62104	4.83605	7.42849	6.84221	8.49623	7.97097	11.5776	7.36474	3.60537	0.301705	1.7747	6.2861	3.89519	7.1385	0.825921	5.29216	1.85143	NA
TCGA-A6-3809-01	7.13506	8.50533	3.76531	3.59427	5.18047	6.61736	8.23613	7.92139	4.20667	4.9353	7.15403	6.39723	9.14219	8.55108	11.3459	7.37934	3.52316	0.806255	4.15022	6.94284	3.67953	7.37635	0.457612	5.85368	0.795185	NA
TCGA-AA-3715-01	8.78835	8.73951	2.65826	2.5577	4.57821	5.65819	10.3142	9.63533	2.8119	4.00106	6.93122	8.32834	7.9085	5.05374	13.0919	6.04697	4.54518	0.928048	1.73604	7.25403	4.36417	7.86921	0.795601	3.48335	1.35507	NA
TCGA-AZ-4315-01	7.70812	8.98856	4.08056	3.16266	5.35296	7.9227	8.55236	8.06575	3.91179	5.76269	7.82173	7.01131	9.84664	8.32818	12.0121	7.51017	3.61004	0	1.44053	6.55013	4.43557	9.19601	0.187388	3.46237	1.39237	NA
TCGA-A6-2672-01	7.74816	9.08597	3.4691	3.2189	5.14915	5.18961	8.50114	6.79973	3.84147	4.05072	7.03541	7.0415	8.49792	7.31831	10.9615	6.93722	3.3352	1.54042	3.29162	6.55115	4.12427	7.20661	2.00838	5.23472	1.39914	NA
TCGA-AA-3516-01	8.8503	9.97963	3.99509	3.70392	5.53994	7.72938	8.27568	8.69175	3.34231	5.13305	7.13543	7.31922	8.60102	7.42019	11.9313	7.04275	3.1575	0.929867	5.1186	6.57721	4.16742	8.28581	0.0625362	4.68184	1.56062	NA
TCGA-AA-A01V-01	9.02721	8.68891	3.15366	2.60417	5.50843	6.15934	8.02758	7.45865	3.09926	4.81902	6.78202	8.85701	8.07028	7.64869	11.8003	6.27353	3.93794	0.660746	2.551	6.78721	4.49563	7.75063	0.742351	3.65155	0.853996	NA
TCGA-AA-3502-01	7.01401	8.41084	4.26774	2.55004	6.15639	6.91073	7.66478	8.49527	3.07598	4.62843	7.75167	8.23973	9.25447	5.65743	12.9	7.28064	3.94081	0.577054	0.634779	6.8595	3.83527	7.71759	0.72369	3.02781	1.31359	NA
TCGA-AA-A01P-01	6.91687	9.23371	3.97865	3.67789	5.56027	6.03669	8.79816	8.48209	3.73366	4.0556	6.21465	7.70212	9.88845	6.62267	11.0409	6.73719	2.85545	0.360533	2.91006	5.971	4.78101	7.10148	0.0492125	4.07223	1.41202	NA
TCGA-A6-3808-01	8.99811	9.36859	4.35811	2.34267	6.1959	6.35105	9.84895	8.14831	3.28145	5.74179	8.28537	6.8242	9.24596	7.74565	11.7784	7.57711	3.68447	0.286408	2.52361	6.66062	4.26906	8.2246	0.935611	5.2321	1.86303	NA
TCGA-A6-2680-01	7.50003	8.94515	3.42873	2.32694	5.42112	7.93435	9.83079	8.33526	3.59216	4.52123	6.82264	8.9493	8.55112	7.89124	12.7146	6.50532	3.85686	0.723515	3.01803	6.8393	4.2502	8.31315	1.1475	4.3386	1.48161	NA
TCGA-CM-4744-01	8.0343	9.12202	4.74119	1.57913	5.73731	9.37498	8.34599	8.65675	2.89336	5.6018	7.81649	7.24943	8.29307	7.11835	13.0263	6.55174	3.50914	0.154324	4.12339	6.05002	3.67847	8.38696	0.298776	3.02576	1.34107	NA
TCGA-A6-5657-01	7.43533	9.23071	4.88572	3.36445	5.92312	4.90852	10.11	8.22511	3.54878	5.66551	6.49685	8.18967	8.92979	7.09979	12.7546	7.05495	3.82199	0.229465	3.01612	7.01557	4.29878	7.59751	1.02701	3.62375	1.29631	NA
TCGA-CM-6169-01	7.49988	8.82381	5.50284	2.60324	6.95862	5.81118	7.95275	7.14075	2.52977	5.69327	5.93487	7.87593	9.28461	7.69602	12.0236	7.55014	4.05256	0.277271	4.32325	6.66	3.73435	7.23758	0.911346	6.48464	2.30746	NA
TCGA-CK-4948-01	6.59027	9.17177	4.5523	2.33039	5.78477	6.9351	9.80871	8.0821	3.39854	4.95034	6.84687	7.64486	8.85294	7.29843	12.3882	6.74245	3.42025	0.193078	4.07475	7.25878	4.41785	7.98571	2.68767	5.01781	1.55311	NA
TCGA-AA-A00Q-01	7.9301	8.90328	3.9513	2.75884	5.83701	6.60479	9.08239	8.40979	3.37033	4.62761	7.35781	7.93129	8.64536	7.41032	11.5287	6.75064	3.33487	0.302641	3.94905	6.6044	4.03974	7.46176	1.41749	3.84089	1.86449	NA
TCGA-AA-3950-01	7.6407	9.84731	3.57972	5.02384	5.86743	6.9974	9.87825	8.73493	2.98528	5.68218	7.18558	7.88964	9.393	7.97899	11.7023	7.75868	4.06327	0.499986	2.0364	7.42516	4.44733	8.33047	0.729792	5.95249	1.3104	NA
TCGA-DM-A282-01	7.82486	8.91746	4.11197	2.81834	5.59812	7.12243	8.06409	7.87358	2.68616	5.19675	7.64648	7.65939	9.56038	6.19754	11.2143	6.4538	2.19396	0.222681	1.8948	5.85882	3.93957	7.61323	0.385155	4.79444	1.33594	NA
TCGA-AA-3861-01	8.82689	8.29276	3.53966	2.77669	6.14779	6.08103	7.98798	8.48102	2.55966	5.75553	6.95635	7.72815	9.46131	7.94962	11.8086	7.32592	3.87998	0.206143	1.96266	7.29926	4.00456	7.78918	0.409907	5.29409	1.32838	NA
TCGA-CA-5796-01	7.50976	9.79231	4.26827	5.10023	6.09112	7.4361	8.96051	7.39991	2.73931	5.1923	7.58961	8.00048	9.2002	7.7018	11.2129	7.59876	3.15868	0	2.97534	6.64322	3.96444	7.64904	0.209266	3.79418	2.1237	NA
TCGA-CK-4950-01	7.65521	9.15587	3.64003	2.51301	6.19322	8.8841	8.94597	7.75712	2.61688	5.1124	7.66749	7.84861	8.24021	7.47073	11.0564	7.15616	4.1436	0.376624	4.99326	7.04654	3.63668	8.1632	0.758474	5.06883	1.41251	NA
TCGA-CM-6680-01	7.41149	9.4311	4.32943	2.22299	6.01945	5.81932	9.62519	7.53166	3.23669	5.04463	7.26012	7.18821	9.96311	7.15412	11.4616	7.16886	3.55947	0.0787464	1.92414	6.55505	4.17193	7.34688	0.520347	4.58529	2.37637	NA
TCGA-AA-3833-01	8.81281	9.91193	3.15559	2.45186	5.52226	8.31723	11.1025	8.97798	3.19985	4.94212	6.59513	7.50935	8.34656	6.44613	11.8856	7.3304	3.62061	0.611361	3.30504	6.65966	4.16157	7.98655	0.60046	4.46301	1.38029	NA
TCGA-AA-A029-01	9.33038	9.15937	4.26711	2.47384	5.87747	7.45519	10.2124	9.29027	2.74416	4.8682	7.67791	8.38178	9.45419	8.15272	12.5915	6.62757	4.36036	0.51783	4.98355	7.25738	4.94967	7.61553	0.294194	2.60236	0.767824	NA
TCGA-AA-3854-01	7.93978	9.01975	4.07046	2.65012	5.84921	6.01167	8.09345	7.79189	2.97501	4.8764	6.98174	7.84446	9.12166	6.8143	11.5865	7.26329	3.25475	0.246347	2.57022	6.5208	3.87327	7.59093	0.333653	3.59183	1.23272	NA
TCGA-AA-3549-01	6.45975	8.81772	3.68475	3.12709	5.14631	5.34977	8.71334	8.35047	3.19882	4.99465	6.24951	7.06127	8.63079	6.94189	12.2326	6.96865	3.71617	0.25181	2.70823	6.7965	4.25211	7.66942	0.921208	5.32566	2.09031	NA
TCGA-G4-6309-01	7.85464	10.4303	4.20203	2.60512	5.86386	7.74605	8.91192	7.8371	4.46672	5.48442	7.74825	8.10798	8.00432	8.00678	11.5038	7.33971	3.62818	0.491597	4.62841	7.27173	4.30733	8.72478	0.319849	2.70221	1.16227	NA
TCGA-F4-6570-01	7.46918	9.37099	4.14396	4.62308	6.18898	4.74595	9.88639	8.56326	3.66342	4.80356	7.07638	7.76516	8.59222	7.04143	11.4595	7.4519	4.01876	0.0736832	4.67658	6.39133	4.14188	7.39492	1.10715	4.23302	1.74958	NA
TCGA-D5-6920-01	8.52672	9.77544	4.08371	3.3097	6.08266	7.31925	9.20315	7.28557	3.43008	5.00026	7.84645	8.00737	9.28697	7.56859	10.9546	7.3716	3.74363	0.126444	3.1671	6.97269	4.16304	7.90733	0.978708	4.7316	1.84852	NA
TCGA-AA-3939-01	8.52354	8.34471	4.25402	3.0084	5.44289	7.59033	9.52651	7.57421	2.65947	6.14208	8.35136	7.49413	9.02776	7.57315	12.4695	7.5033	3.29706	0.147958	3.14382	6.79317	3.60138	8.32906	1.15847	5.75445	1.32751	NA
TCGA-AU-3779-01	7.10947	8.89032	4.16785	1.8492	6.11254	5.77509	7.62557	8.09008	3.23011	5.20625	7.35959	7.51416	9.02247	6.93109	11.3282	7.10656	2.96429	0.122474	1.00877	6.60369	4.26664	8.20362	0.997834	5.13167	1.79847	NA
TCGA-AA-A00A-01	6.88304	8.901	3.86843	3.01933	5.60402	4.79155	9.93961	8.68238	3.29522	5.3459	7.27494	7.22019	8.68725	7.33494	11.488	7.23108	3.55879	0	4.86599	7.08914	3.72486	8.1116	0.367036	4.42312	1.44255	NA
TCGA-G4-6626-01	5.44946	9.2544	4.51671	3.86732	6.1637	3.87571	8.46766	8.2319	4.14269	5.32002	6.88365	7.57219	8.14823	8.35727	12.5595	6.24468	3.31009	0.371838	2.45191	6.98955	4.09366	7.38719	1.25882	4.06826	1.3883	NA
TCGA-D5-6538-01	7.59548	9.24378	4.92742	4.08038	6.61308	7.25892	9.43088	7.09198	3.51306	5.43381	7.35829	8.39118	7.3172	6.71384	13.1682	6.99904	3.96828	0.562084	3.45014	6.43295	4.76532	7.3752	2.88883	4.86409	1.33073	NA
TCGA-A6-2678-01	6.28284	9.55088	4.31366	3.7903	6.0761	4.6552	9.43345	8.25657	3.80501	6.25247	7.39461	7.26685	9.94043	8.42227	11.0387	8.25656	4.57714	0.349705	3.76673	7.31515	4.51167	8.06064	1.68778	5.21882	2.47114	NA
TCGA-AA-A01X-01	7.59977	8.56096	3.04179	1.22182	5.33295	5.64202	9.92508	8.11444	2.89712	3.8119	7.22827	8.79205	7.03297	6.20153	12.0599	5.88564	3.4703	0.43082	2.76914	6.4024	3.83736	7.85115	0.888305	4.13184	0.844787	NA
TCGA-D5-6898-01	6.1937	9.604	5.57443	2.8062	6.33572	7.04273	10.2872	8.48954	3.94771	5.24801	7.30687	7.76814	7.94674	8.15599	13.0056	7.28202	4.16492	0.643949	2.60113	7.27492	4.85131	8.20427	1.88311	5.64987	1.44435	NA
TCGA-D5-6533-01	7.79036	9.43599	4.55077	3.1868	6.60436	2.94725	8.07635	8.09169	3.76803	6.80327	6.62131	8.29413	8.44618	8.64834	11.4934	7.62594	3.46438	0.163112	3.74208	7.26265	5.08754	8.34109	0.34301	5.41364	1.55724	NA
TCGA-AA-3555-01	7.59142	10.1175	4.60094	3.28698	6.2906	4.8423	8.55345	8.30684	4.59757	5.85113	9.12873	7.92032	10.1602	8.58781	11.5405	7.85648	3.55415	0.891186	1.38084	6.99487	4.86833	8.4077	0.521453	5.90524	2.11076	NA
TCGA-AA-3866-01	6.31898	9.50392	4.25092	2.05797	6.31974	3.3687	8.63547	8.2851	4.26225	5.44394	7.91793	7.04468	8.54007	8.6406	11.4201	7.56973	3.77681	0.202136	1.71686	6.31057	4.0305	8.25143	0.833092	5.58639	2.44337	NA
TCGA-AZ-6608-01	6.4319	8.6613	4.56532	3.29837	6.01716	8.12081	7.76138	8.46718	3.89549	5.23344	6.75269	8.64955	8.70491	8.45029	12.0907	6.60699	3.25325	0.51339	1.13862	6.53848	5.07173	8.02865	1.19465	4.65619	1.41927	NA
TCGA-SS-A7HO-01	6.16441	10.3205	4.49237	3.97224	6.06957	5.48291	9.74146	6.96061	4.46625	5.67394	7.74227	8.92073	8.34798	8.25459	11.9785	7.05718	3.61372	0.668573	2.50345	7.37567	4.66622	8.47571	1.99964	4.22918	0.885028	NA
TCGA-DM-A28G-01	7.80008	8.71439	4.61955	2.87798	5.77737	5.57736	7.58609	7.42446	2.88454	5.04034	6.63587	7.20244	8.00878	6.61875	12.0323	6.44134	3.29647	0.231924	1.49329	6.37764	3.56838	7.71266	1.87141	3.33635	1.06764	NA
TCGA-CA-5254-01	7.49608	9.93316	4.95283	1.37273	5.9497	4.10698	9.06308	6.86178	3.2732	5.60524	8.3311	7.67407	8.62161	8.36177	11.8986	7.43198	3.93668	0.415542	2.93104	6.92686	4.57327	7.77311	0.128029	5.67462	1.67807	NA
TCGA-AA-A01Q-01	5.08169	7.72094	3.4858	1.62574	4.98916	6.92102	6.77232	8.31434	3.36951	4.63479	6.42512	6.48135	7.36285	7.98765	10.9212	6.04085	2.93248	0.376957	0.391218	6.43341	3.64782	7.3537	0.179766	3.44041	0.577151	NA
TCGA-AA-3514-01	7.75311	9.02417	2.58034	0.70982	4.42324	9.53306	10.8843	10.0449	2.60923	4.10079	7.7387	8.90816	7.52932	5.7111	13.6496	5.81399	4.33087	0.684639	2.44456	6.27551	3.32711	7.90854	0.839073	2.08461	1.08427	NA
TCGA-D5-5538-01	7.0258	10.2829	5.12389	2.87303	6.08527	3.83759	10.0579	6.21136	3.1533	5.79362	6.46559	7.81691	10.6032	7.69675	11.9709	7.86923	3.40013	0.218471	4.59569	6.66649	4.18049	7.09473	2.2921	5.82738	1.86192	NA
TCGA-AA-3980-01	6.62121	8.69505	4.52907	2.83839	5.84282	7.58904	7.0544	8.25663	3.9412	5.07085	7.28841	6.04332	9.23115	7.29332	12.0547	6.90754	3.32251	0.319734	1.17868	6.72136	3.50653	7.74513	2.6487	4.53305	1.75574	NA
TCGA-F4-6463-01	7.71353	9.82661	4.60306	3.01936	6.59491	5.85548	8.8802	7.95757	3.15827	5.53871	6.22222	9.68595	8.58843	7.08289	11.9212	7.53387	3.60084	0.113834	0.917546	7.2451	4.09294	7.79905	1.08997	4.94108	1.92368	NA
TCGA-AA-3710-01	7.79327	10.7069	3.79304	3.53737	5.85897	5.93523	8.72567	7.93633	4.07727	5.4579	6.92874	7.22841	9.47781	7.91284	11.5537	7.39824	4.24443	0.478195	5.56546	7.16271	4.47619	8.50084	0.146395	4.15555	1.52436	NA
TCGA-AA-3556-01	7.35567	10.0915	4.65633	4.55012	6.70456	6.94792	8.23648	7.71048	3.98533	5.64128	7.22025	8.07375	8.84494	7.52269	11.4864	7.88352	3.34534	0.390888	1.70239	6.25479	4.57405	8.13947	1.16118	5.73035	1.85531	NA
TCGA-AA-A01R-01	5.27977	9.30752	2.73676	1.92695	4.57478	8.42177	8.24689	8.63719	3.8627	3.82842	6.85925	7.58165	7.62575	6.32699	12.7402	5.14132	2.42691	0.257976	1.4253	6.18229	4.07688	7.44773	0.110764	2.225	0.883621	NA
TCGA-AA-3697-01	7.93428	9.14257	4.15411	3.14921	6.40121	6.76599	8.47419	8.65092	3.42094	5.03031	6.35234	8.08501	8.54094	8.006	12.1582	6.85316	3.41484	0.304628	2.50607	6.73844	4.66563	7.93902	0.545771	5.20245	0.980903	NA
TCGA-DM-A1HB-01	7.92905	10.0776	4.26687	5.6347	6.03768	6.41794	8.80619	6.54424	3.38246	5.1808	7.22222	8.03885	9.10975	8.55083	11.938	6.5284	3.41971	0.140779	4.90452	6.523	4.05643	8.51421	0.49293	4.95575	0.354678	NA
TCGA-AA-3681-01	7.69332	8.99153	3.99255	3.57179	5.58056	6.93493	8.95106	7.63637	3.39646	5.05683	7.2496	8.02877	8.79759	8.5535	12.087	7.24892	3.65671	0.24062	4.6133	7.156	4.23875	8.05346	1.73561	5.7307	1.95984	NA
TCGA-AA-3531-01	6.57411	8.89534	3.1929	1.86394	5.66403	5.28951	9.60323	9.58583	3.09381	4.76015	7.85941	8.85566	8.57156	7.40895	12.4114	6.66615	3.70368	0.562377	1.88534	6.95932	4.19735	8.46654	0.764941	4.59445	1.51157	NA
TCGA-AA-3845-01	8.35831	9.17654	4.55145	7.2211	6.61577	6.68543	8.02361	8.71873	3.54442	5.72631	6.08977	8.4616	10.8801	6.57084	10.6211	8.03247	4.24138	0.529371	1.23934	7.45248	4.05787	7.68996	0.900799	6.12545	1.87287	NA
TCGA-AA-3660-01	7.30604	8.9576	4.67748	1.87338	5.7842	6.22628	9.28045	8.41943	3.74339	5.46833	7.04961	7.6402	8.59017	7.5143	12.9347	7.2066	3.88851	0.35558	2.51078	7.05162	4.51732	7.64414	3.12849	4.69583	1.23903	NA
TCGA-AA-A02R-01	7.35107	9.17558	3.7665	3.22222	5.56472	8.56173	9.27698	8.9894	4.23939	4.59085	5.94399	7.51579	7.94952	7.6632	12.7035	6.3492	4.20802	1.82412	6.5167	7.7049	3.95082	8.33955	0.443819	5.05489	1.00763	NA
TCGA-AA-3532-01	6.44114	9.50893	4.53752	2.3452	5.93234	5.97921	8.40708	7.89054	3.37143	5.65328	7.66783	6.83985	8.16	7.67106	12.0202	7.44725	4.86001	0.0861044	1.43957	6.68143	3.82264	8.53631	2.73157	5.16252	2.34429	NA
TCGA-AZ-4313-01	6.97309	8.87155	3.40932	2.40103	4.47073	7.25489	9.42139	8.70263	3.33352	4.71969	7.15884	8.19794	8.9183	5.48742	13.3828	5.96573	3.03758	0.453544	0.39835	6.52142	4.07458	8.48316	0.537644	2.1336	1.2405	NA
TCGA-G4-6588-01	6.83004	9.96003	4.13802	5.75404	5.53493	8.24632	8.22257	7.56173	3.81573	5.60347	7.59239	8.48188	8.74049	8.81254	12.0292	7.29096	3.6153	0.298658	2.39339	7.33929	4.87649	8.31506	1.08739	5.47036	0.997256	NA
TCGA-AA-3875-01	7.3224	8.50545	4.50686	2.05641	6.19463	8.89066	8.43642	7.85899	3.67833	5.87628	7.23333	7.35439	8.81403	7.5184	11.5957	7.28909	3.54945	0.718526	1.90827	6.69126	4.1037	8.16518	1.27536	4.28225	1.35609	NA
TCGA-D5-6531-01	6.49516	9.38646	3.6521	2.56983	5.42537	6.50692	9.61978	7.73585	2.84595	4.97472	7.38256	8.29641	7.80594	8.08447	11.9679	6.73036	4.3814	0.256528	4.12328	7.55035	4.34388	7.86685	0.980683	5.53415	1.32337	NA
TCGA-AA-3489-01	6.41933	9.37371	4.26267	2.87289	5.98248	5.30855	9.18394	8.06385	3.36889	4.87296	7.55332	7.3626	8.71055	7.69217	11.1576	6.94928	3.60858	0.146395	2.06153	6.55981	4.54655	7.14675	0.681404	5.32653	1.44392	NA
TCGA-AA-3949-01	6.97582	9.11001	4.16932	2.55127	5.68324	8.1414	8.62308	8.34977	3.3759	5.07102	7.15771	6.81917	9.14538	7.87958	11.8397	7.5569	3.30537	0	1.48403	6.70334	3.54539	7.62005	0.820322	5.1684	1.67613	NA
TCGA-AA-3850-01	8.67149	8.4137	3.52726	1.95405	5.63687	5.29673	9.44993	7.87948	2.99509	5.24309	7.56299	7.23328	9.01015	7.18327	11.0182	7.51992	3.57992	0.324235	1.94126	6.6053	3.75698	8.09144	0	4.35541	1.01806	NA
TCGA-AU-6004-01	8.36668	9.92231	4.66529	3.00597	5.7958	6.20088	9.36328	6.60813	4.05273	5.47398	8.49778	8.06776	9.63196	7.9472	11.3106	7.13395	4.17221	0.452806	5.34254	6.79399	4.51825	7.68437	3.62833	5.56185	0.84543	NA
TCGA-AZ-4615-01	7.95656	9.85225	4.37979	4.29491	5.83693	7.10124	10.3267	8.40187	3.68911	5.27726	8.04532	8.10443	9.39787	7.57321	11.8652	7.5169	3.55886	0.126576	3.10752	6.75095	5.41413	7.7959	2.07478	5.55711	1.21977	NA
TCGA-AA-A010-01	7.81436	9.64889	4.04194	3.17374	6.14097	11.4154	8.99095	8.87061	3.40815	4.81233	7.52351	7.58734	8.23852	8.51421	11.8699	7.02122	2.84904	0.658097	2.95315	6.7323	5.00182	7.38829	0.556895	4.01017	1.34846	NA
TCGA-AA-3819-01	8.21236	8.75315	3.93234	2.67046	6.06531	7.57357	8.83579	7.66898	3.48866	5.65353	7.72234	7.73376	9.23186	7.09879	11.7458	7.38977	3.64526	0.421371	2.24141	6.78068	4.35123	8.30088	0.846072	4.39048	1.32181	NA
TCGA-AA-A01C-01	6.48829	9.17809	3.39794	1.84932	5.22493	5.74103	9.5261	8.28565	2.96235	4.70789	7.50476	7.77831	7.83202	6.84632	12.1185	6.453	3.1234	0.276794	2.90574	6.36089	3.99827	7.702	0.229465	4.02667	2.1715	NA
TCGA-A6-6138-01	7.91933	9.81047	4.32863	4.27195	6.55608	3.10141	9.08536	8.72527	2.60248	5.49292	7.5564	8.43138	8.93682	7.76738	11.4003	7.20766	3.6876	0.294077	4.83105	6.90003	4.30463	7.78396	0.634872	5.94897	1.73188	NA
TCGA-AA-3814-01	7.68374	8.55242	3.81323	2.73101	6.26911	8.48267	8.37632	8.55897	2.75146	5.44774	7.40556	7.55822	8.88	7.34802	11.5949	7.33879	4.14752	0.483364	2.9731	6.36607	3.89306	8.03833	0.8062	5.64334	2.19128	NA
TCGA-AA-3831-01	9.15664	8.66249	3.53374	0.987685	5.88943	6.68934	9.11347	8.21416	3.62069	5.77483	8.49792	7.02724	8.72124	8.37745	11.2708	7.55995	3.56941	0.92562	2.6506	6.90065	3.81316	8.40235	0.378401	4.32704	1.72277	NA
TCGA-A6-5659-01	5.55972	8.44631	4.05023	3.73213	6.14986	3.62978	7.71009	7.27941	2.77118	4.92336	6.41347	7.07512	8.59051	7.85094	10.5445	6.82603	2.50278	0.201843	2.93542	5.69667	3.36467	6.84811	0.42112	5.75526	1.74932	NA
TCGA-DM-A0XF-01	6.87782	9.03864	5.63004	4.69871	6.59767	7.1272	10.4989	8.74569	4.12034	5.84841	6.52898	8.23344	8.99492	7.36982	12.1314	6.46734	3.11876	0.321466	4.38709	6.67324	5.03106	8.06161	0.400975	4.37633	0.879784	NA
TCGA-CM-6171-01	6.91332	10.2357	4.52872	4.43486	6.54095	4.98187	8.72461	8.14873	3.70554	5.53279	7.17023	7.99414	9.35965	7.4759	10.9478	7.74752	4.65938	0.417056	5.68428	7.20985	4.14219	7.8588	0.67084	5.82406	1.07656	NA
TCGA-AA-A00E-01	7.9156	10.5708	4.31367	5.24006	5.88867	6.82366	9.59404	7.8061	4.5168	5.22948	7.52993	8.53305	7.94247	7.91194	10.9167	6.40439	3.48127	0.740971	4.61836	6.72914	4.8122	7.55152	0	4.77601	0.809908	NA
TCGA-CM-6161-01	9.17417	9.72207	5.26172	3.97868	6.58626	3.49188	7.89371	7.72374	4.12077	5.71824	7.29953	7.92976	7.86142	8.45321	11.9653	7.6458	4.83411	0.290542	1.65269	6.78472	3.40629	8.58478	1.62807	4.44567	1.01464	NA
TCGA-D5-6539-01	8.32594	9.34186	4.16862	2.73136	6.31419	8.55201	9.20251	7.11259	4.1038	5.19712	7.45001	7.45361	8.90613	8.5097	10.8464	7.66312	4.5951	0.129349	3.55118	7.16271	4.19614	7.8688	1.36927	4.73392	2.16015	NA
TCGA-DM-A1DB-01	6.42509	9.0665	4.88296	1.59994	6.45046	8.86128	7.91065	7.97752	4.62299	5.76532	5.93624	8.13704	9.54678	7.15412	12.0585	7.03665	4.41575	0.790522	2.45628	7.25309	4.68917	7.53324	0.503145	5.87456	1.63343	NA
TCGA-AA-A01F-01	7.19042	8.23313	3.73031	2.87149	5.29792	2.46153	9.2856	7.1764	2.51432	4.70576	6.86773	7.64817	7.22961	6.89488	11.793	6.26487	2.47043	0.125387	3.02841	6.00833	3.0994	7.16689	0.199248	4.67672	0.267596	NA
TCGA-AA-3858-01	5.95053	8.63095	4.00706	2.20789	5.7004	5.87118	8.00411	9.17496	3.56048	5.00087	6.98513	8.05351	8.28375	7.35398	12.8482	6.82231	3.89002	0.882213	0.691445	6.73534	4.32728	7.76744	1.32383	3.65291	1.87027	NA
TCGA-CM-4743-01	7.81212	9.32529	3.94766	3.64986	5.39763	7.7364	9.09798	8.57704	2.95125	4.95785	6.27375	7.91533	9.83923	6.48977	11.5609	6.28352	1.71988	0.0735461	5.44616	5.96889	4.15285	8.12206	0.146264	4.48351	1.08434	NA
TCGA-AA-3554-01	8.84383	9.46112	3.22714	3.3515	5.3741	7.49118	9.43613	7.94532	3.40828	4.66216	8.05586	7.44662	9.71921	7.9237	10.8559	7.44095	3.7245	0.377846	3.85032	6.82731	4.13106	8.22834	1.42921	5.35043	1.15114	NA
TCGA-AA-3678-01	8.22806	9.02146	4.39628	3.12073	6.0357	7.26916	7.47055	7.71236	3.70476	5.5876	7.21209	7.89499	9.74112	7.32517	11.7939	7.29579	3.68085	0.215119	2.75702	6.65985	4.34311	8.09679	1.10225	5.39163	1.48759	NA
TCGA-AA-3672-01	7.27253	9.24151	2.15669	1.64589	4.4685	9.71497	9.26234	8.38996	2.91694	3.90759	7.38635	8.59457	7.77567	6.74723	13.4183	6.04316	4.48196	1.6901	3.8234	7.6908	3.45142	8.31354	1.07984	3.57888	0.450908	NA
TCGA-D5-6923-01	6.85278	9.49826	5.27484	4.08415	6.19194	4.40372	8.78837	8.10214	3.80519	5.34836	6.67713	8.27375	9.10037	8.2111	11.5083	7.17357	3.74615	0.59388	4.18325	7.1303	4.83086	7.57207	0.886745	6.64313	2.41227	NA
TCGA-AA-3812-01	7.88714	8.80504	1.7699	0.921132	4.63532	9.53192	10.6089	9.54631	2.06046	3.9962	6.61226	8.44522	7.47822	5.40101	12.9317	5.98355	4.20532	0.548437	1.76782	6.62764	2.91831	8.04049	0.359184	3.31623	1.49886	NA
TCGA-A6-4105-01	7.92569	9.41945	4.16436	3.2731	6.53364	7.24712	8.77582	8.91388	2.93489	5.56549	7.30914	8.32768	10.0146	7.77276	11.5354	7.20645	3.75252	0.0574156	3.23361	7.03682	4.45955	8.27449	0.843019	6.02592	1.18345	NA
TCGA-AA-3970-01	7.49896	8.45479	4.7688	2.37818	6.32243	7.81096	8.05026	8.39863	3.35363	5.75864	6.88641	7.33343	8.48761	7.4289	11.7797	7.58398	2.61013	0.315566	2.57185	6.372	4.57574	7.92922	1.55729	4.89066	2.23683	NA
TCGA-D5-7000-01	7.78775	9.65715	4.72458	4.2181	5.98882	5.19666	9.02985	7.13743	3.52618	5.39486	7.93261	7.69945	9.40354	8.65297	11.7898	7.37652	4.44057	0.399773	4.84106	7.49849	4.36211	7.86763	1.70487	5.66835	1.95289	NA
TCGA-AA-A01K-01	6.80096	8.85668	4.33598	3.05594	5.72486	3.68756	9.30034	7.76011	2.23097	5.52937	6.28963	7.60573	7.91191	7.38256	11.7056	6.96148	3.05488	0	2.25939	6.93182	4.0714	7.89679	0	5.04621	1.21742	NA
TCGA-AA-3955-01	7.46308	8.79451	4.28405	3.29999	6.22326	5.5252	7.90526	8.46098	3.60274	6.12237	7.94964	7.50111	8.7295	8.09824	12.1919	7.87236	3.72099	0.659742	3.98392	6.9387	4.47701	7.87011	0.40294	5.60443	2.10528	NA
TCGA-AA-3860-01	7.83912	9.71545	4.07503	2.23738	6.28905	5.28912	8.88743	8.46852	2.9748	5.86698	6.84017	7.72463	9.35572	7.23284	11.7318	7.30255	3.50653	0.29901	1.22107	6.90781	3.36063	8.24428	0.851679	5.17619	2.07149	NA
TCGA-G4-6293-01	9.07283	9.34671	3.99531	2.06736	5.85349	6.98078	8.78876	7.49301	2.70057	4.9194	7.32818	7.31817	7.82037	7.44876	11.0592	7.02357	3.96563	0.0749164	2.81264	6.33032	3.9221	7.50211	0.283803	3.94682	1.60602	NA
TCGA-AA-3842-01	6.95803	9.11344	4.29937	2.39171	5.61644	6.3513	9.27689	8.23892	3.5014	6.07598	7.50372	8.10542	8.40474	8.55202	12.9822	8.15567	4.28067	0.38659	5.59788	7.46401	4.70878	7.52952	0.460166	4.80828	1.18447	NA
TCGA-CM-6166-01	6.38721	9.40514	5.02419	3.61818	6.89351	7.88886	9.17212	9.1508	3.32494	5.55968	6.90154	8.70802	9.57972	7.41522	12.4006	6.97889	3.16268	0.232415	1.67152	7.11511	4.87094	8.40329	0.45038	5.51637	1.0155	NA
TCGA-D5-6540-01	6.96707	10.4641	4.81732	4.31696	6.114	8.01319	9.74748	7.47943	4.46425	4.27196	7.91051	7.85971	9.25064	6.62009	12.0335	6.89264	3.41903	0.637286	3.70583	6.54342	4.32031	7.62689	0.133564	5.77987	1.02673	NA
TCGA-AA-3517-01	7.37596	8.38075	3.58224	2.41221	6.01332	4.13895	7.636	8.04276	2.83655	4.42988	6.53091	7.93543	8.42395	6.82613	11.164	6.93678	3.21411	0.349365	3.27307	6.39905	4.52352	7.57431	0.703189	4.77087	1.62049	NA
TCGA-AD-6888-01	7.94975	9.93552	4.32623	2.77387	6.57917	5.95508	10.1617	8.27775	3.30279	5.92797	6.80118	8.19919	8.35219	7.73172	12.2143	6.72026	2.12105	0	3.63596	6.38665	5.58452	8.18515	0.128557	5.70086	0.826843	NA
TCGA-D5-5540-01	5.82396	8.96393	5.41138	3.50456	6.28582	4.27303	7.92154	8.94993	4.4828	6.11316	8.22832	7.2049	9.35729	7.33373	12.6287	7.77006	3.22208	0.0893626	2.50858	6.25748	4.01355	8.73832	1.15361	5.28272	2.47744	NA
TCGA-CK-4947-01	7.54803	9.69374	4.45299	2.30276	5.95176	6.28663	8.47388	7.59579	3.54367	5.42348	8.17822	7.34525	7.9598	8.85688	11.3827	7.55543	4.24145	0.462785	3.33571	7.02938	4.05036	7.79318	1.54236	5.8317	2.16944	NA
TCGA-A6-6140-01	7.8166	9.1025	4.9339	2.65283	6.53296	6.25011	7.25823	8.365	4.2948	5.41465	6.71471	8.12008	9.22654	8.52218	11.5666	7.28496	3.75684	0.208767	2.15046	6.884	4.21721	8.09123	0.62966	5.41399	1.82355	NA
TCGA-D5-6926-01	6.74732	9.79732	5.15034	3.28653	6.36211	6.38636	8.82895	8.35575	3.82874	5.05165	6.9759	8.19557	8.80431	8.19437	12.2585	6.91697	3.77616	0.432532	3.50743	6.6691	4.48621	7.19319	3.10724	5.5057	2.42943	NA
TCGA-AA-3685-01	7.36564	8.47394	3.95164	2.95669	5.64488	7.55434	8.69356	8.96098	3.11325	5.63513	6.13787	7.52925	8.73325	7.13222	12.8944	7.09538	3.70782	0.198368	2.53687	5.92492	4.36295	8.62174	0.345169	4.97609	1.48584	NA
TCGA-QG-A5Z2-01	7.84916	9.52282	4.57735	3.04059	6.50753	6.52841	8.48904	7.42637	4.03907	5.36056	7.93701	6.88192	9.264	7.43593	11.3181	7.45463	3.70555	0.335369	2.51554	6.84224	4.12245	7.72689	0.146264	4.86054	1.53839	NA
TCGA-AA-3663-01	9.64197	10.4688	4.74622	3.54111	6.1984	5.12172	8.90327	7.96474	3.50828	6.25154	8.2826	8.0858	8.60585	8.73968	13.0773	7.63105	2.84599	0.371838	0.457962	6.44288	4.34878	8.85639	0.573278	5.33278	1.48821	NA
TCGA-AA-A01Z-01	5.7205	7.99434	3.50322	3.4376	4.97107	5.73291	9.01592	7.97735	3.08631	5.08059	6.45389	7.95261	8.24545	7.83007	12.5896	6.00727	3.78441	0.654069	2.40586	6.86838	3.8524	8.03276	0.178237	4.04341	1.02822	NA
TCGA-T9-A92H-01	7.58165	9.02634	4.55089	1.96366	6.0679	5.03857	8.60231	6.8919	3.06778	5.53187	7.71325	7.43503	9.11145	8.12853	11.4568	7.2294	4.07743	0.511164	2.20627	7.0653	4.56447	8.25044	0.157691	5.22229	1.18403	NA
TCGA-AA-A03J-01	7.41763	7.69116	2.94266	2.30545	4.8788	7.86577	8.88441	8.66303	2.81576	4.56532	5.33238	8.54891	8.21889	4.83687	12.0603	5.99021	3.16421	0.325847	2.65276	6.57298	3.55342	7.40802	0.472176	2.90134	0.837701	NA
TCGA-CM-4748-01	6.51303	8.87323	4.10251	2.97253	5.59533	5.62168	9.93541	8.52058	2.77583	5.76578	7.22335	7.93089	8.58506	6.81794	12.5145	6.96966	3.45805	2.35524	2.03587	6.81836	4.67964	7.86843	2.59295	5.26441	2.77869	NA
TCGA-CA-6718-01	6.98841	11.2179	5.01135	4.88344	5.77149	3.98478	9.39451	7.69046	4.40119	5.28212	7.56244	8.66804	9.76661	7.91055	11.7808	7.1384	3.67653	0.717912	3.20069	6.81121	4.82563	7.89026	1.31423	5.9205	1.20602	NA
TCGA-AA-3492-01	8.13461	8.82717	4.12502	2.03499	6.1327	7.09786	8.81462	8.01107	4.06461	5.83442	9.02858	7.95258	9.44539	7.88784	12.386	7.74371	4.13898	1.85471	2.8639	7.2562	4.81612	8.66214	1.01293	4.53121	0.944034	NA
TCGA-AA-A00R-01	5.7025	9.0446	4.63281	2.93701	5.57442	7.69778	7.89212	8.80482	4.21865	5.03603	6.00656	7.46832	9.48931	6.43149	12.0729	6.78482	3.28403	0.415651	2.97567	7.11253	4.17772	8.18534	0	4.93966	0.299245	NA
TCGA-AD-6889-01	8.46122	10.5693	4.42449	4.06934	5.52844	6.29866	9.93705	8.35467	3.30941	5.29634	8.26847	7.56824	10.2989	7.70885	12.0377	6.67854	2.71657	0.258579	5.27194	6.66878	4.77361	8.15454	0.687777	4.73265	0.950916	NA
TCGA-CM-5344-01	6.97545	8.94227	4.29795	2.63066	6.33792	4.96444	8.02546	8.04971	2.56664	4.68551	5.86965	8.07568	7.82982	6.70507	11.3903	6.57298	2.53374	0.18574	1.15225	6.27725	4.74466	7.55489	0.608904	4.9727	1.8292	NA
TCGA-CM-5860-01	7.9271	9.29729	5.01108	3.566	6.28614	5.98354	9.89619	8.91867	3.04574	6.44087	6.42167	8.33965	8.80074	8.40448	12.4062	8.03051	4.5498	0.142217	4.32282	7.24381	4.66424	7.81276	1.1398	6.3604	2.51977	NA
TCGA-AA-3976-01	7.26059	8.72014	4.5949	3.74912	6.09977	5.61087	9.55901	8.73792	3.68513	5.92431	7.41777	8.04787	9.02056	7.44983	12.6866	7.73719	3.14734	0.202888	2.50559	6.98592	4.59715	8.09888	1.0756	5.59616	1.69073	NA
TCGA-CM-6674-01	6.64154	9.57706	4.41059	3.57772	6.04532	7.36001	8.53758	8.07576	3.56539	5.83439	7.82296	7.58737	9.23766	6.51555	11.5804	7.2109	3.26422	0.0611541	5.17258	6.6207	4.17425	7.96187	0.110096	5.14065	1.16562	NA
TCGA-D5-6927-01	8.03541	10.5424	4.29786	2.90161	5.79641	8.58406	9.62699	7.58789	3.9633	5.93963	7.78362	8.43401	9.2503	8.65899	11.7921	7.51688	3.69967	0.482745	4.65305	7.09033	5.26162	8.07872	0.748719	5.36488	0.981195	NA
TCGA-AA-3984-01	8.16572	8.76303	4.51691	3.89705	6.03112	3.9474	8.41921	7.14385	3.40791	5.28331	7.48541	7.8885	9.81833	7.8554	11.3902	7.13289	4.20196	0.264596	3.11302	7.9405	4.17063	7.80765	0.453228	5.34707	1.10192	NA
TCGA-D5-5539-01	7.16078	9.28819	4.82522	2.41835	5.79334	8.67651	8.18722	7.5569	3.0695	5.36815	7.22776	7.88263	9.07829	7.2489	10.2871	7.47301	3.41535	0.165944	1.59908	6.71179	3.79866	7.36642	2.24753	4.85265	2.24053	NA
TCGA-AA-3982-01	6.78057	8.84953	5.25309	2.37532	5.68528	5.6179	8.56985	8.65162	3.60737	4.66789	6.6711	7.72983	8.58337	7.32296	12.8298	6.87136	3.36775	0.372395	3.74654	6.66909	4.2104	7.78746	1.93945	4.50343	1.3686	NA
TCGA-AD-6548-01	7.60262	9.71114	5.0161	3.9392	6.12461	6.65754	8.96384	7.50898	3.78462	5.44676	8.27457	9.15574	9.8447	7.96914	12.4442	7.0641	4.13557	0.0713508	5.04112	6.891	4.89589	8.19835	0.270828	4.71679	1.62798	NA
TCGA-AA-3851-01	6.59984	9.05504	4.56546	1.87448	5.87229	7.91351	9.55153	7.94036	3.1152	6.2015	7.69208	7.44022	8.90351	7.64124	12.4078	7.50437	3.86779	0.136979	1.75408	6.84215	4.15718	8.55558	3.22734	5.18605	2.51848	NA
TCGA-G4-6299-01	6.31704	9.3199	4.95364	4.15517	5.66002	7.08558	9.85004	8.79619	2.34744	5.6563	5.77448	7.97284	9.89076	6.74612	12.1658	7.37397	2.96945	0.930775	4.41973	7.2493	4.78476	7.16914	2.14424	5.45781	1.43499	NA
TCGA-AA-3552-01	7.1317	8.63055	3.95377	0.879784	5.04194	7.83872	10.4193	8.13587	3.06271	5.07654	6.044	7.30994	8.47835	8.29333	11.6872	6.95729	4.34781	0.50518	1.68064	6.22548	3.90251	7.8621	2.69334	4.10451	1.6814	NA
TCGA-F4-6805-01	7.27008	9.90813	4.92216	3.47646	6.42831	7.55241	9.42335	7.97543	3.81113	5.73181	7.06251	7.83181	9.20441	7.29217	12.127	7.59354	4.34912	0.202386	3.96542	7.04031	4.49383	7.95499	1.3932	5.60778	2.00094	NA
TCGA-CM-5864-01	6.92751	9.22593	4.86733	2.9475	6.33261	7.20155	9.00031	7.09016	3.00078	5.5926	7.44865	8.20434	8.66259	7.07721	12.9529	7.39568	3.9519	0.354791	2.12221	6.56158	3.97237	7.86982	2.46391	5.4286	1.4755	NA
TCGA-DM-A28E-01	5.77871	9.04222	3.87774	4.91731	5.89454	1.45339	7.35534	7.06469	3.69549	5.22273	6.89699	8.46568	8.68525	7.337	12.0848	7.3859	3.30137	0.413486	1.08658	6.92253	4.72505	7.71324	0	5.18574	0.648097	NA
TCGA-AA-3979-01	7.07136	8.80108	5.28218	3.52255	6.07161	8.84967	9.0821	9.25648	3.01175	6.37314	7.36814	7.25195	7.89114	7.56723	13.0087	7.68327	3.84543	0.0487942	4.40176	6.91597	4.67822	8.87928	0.97563	4.69703	0.458067	NA
TCGA-AY-A69D-01	8.31891	9.3895	4.017	3.14183	6.39734	2.48623	8.42199	7.89983	4.19954	5.91374	7.81742	7.98537	9.10446	8.44273	11.0535	7.57222	3.74434	0.0768327	0.613626	7.69929	4.11792	8.48974	0.202386	4.12077	1.19963	NA
TCGA-A6-2685-01	7.39576	8.39578	3.88712	2.28998	5.51531	6.13658	11.8541	9.23472	2.47977	4.87423	7.51264	7.96613	9.58517	6.78406	12.1471	7.04426	3.70634	0.225398	1.81656	6.24886	3.97682	7.47932	2.18748	4.33071	1.7944	NA
TCGA-D5-6534-01	8.02801	9.37263	4.53276	2.77511	6.45064	6.59419	9.63874	8.62481	2.49454	5.06683	5.91161	7.01072	8.65279	6.08345	10.9983	7.3422	3.72999	0.041243	3.44807	6.24277	4.082	6.85346	2.54582	5.46778	2.79467	NA
TCGA-DM-A1DA-01	6.67212	9.15113	4.72989	3.50245	5.72198	8.34054	9.66797	8.01246	3.46336	5.99543	7.72287	8.37156	8.70105	6.88574	12.7789	6.82174	2.89505	0.558268	5.35994	6.8332	4.38414	7.90455	3.1297	4.628	0.28238	NA
TCGA-AA-A01T-01	8.51171	8.44304	2.33176	0.711319	4.47728	6.33881	11.3495	8.99067	2.19065	4.2294	5.80761	8.08222	8.39421	4.96884	12.2901	5.03031	2.31022	0.186627	2.15277	5.28487	3.56186	7.29236	0.325617	1.58928	0.987757	NA
TCGA-AA-3675-01	7.17378	9.12474	4.0299	2.26484	6.03332	5.10451	8.74213	8.27082	3.20641	5.74411	8.43181	7.33905	8.02532	8.03207	12.1218	7.89872	3.41996	0.166972	1.07053	7.17394	4.10952	8.61929	1.56076	5.12753	1.29472	NA
TCGA-G4-6304-01	7.52906	9.82679	4.79043	2.75662	5.43443	7.8122	8.70843	8.80202	2.6393	5.79722	7.46544	7.08259	8.90792	7.98141	13.0438	6.88659	3.729	0.568227	1.65384	7.21017	4.38737	8.28378	2.51627	3.76619	1.15821	NA
TCGA-AA-3561-01	6.22914	8.82184	3.91502	2.84404	5.4369	5.18173	8.61828	7.79158	3.92411	6.40903	8.5004	7.42448	8.55487	8.1354	12.3985	7.4077	2.86977	0.321697	3.3418	6.41715	4.06434	9.15295	0.156397	5.16049	1.56384	NA
TCGA-AD-6965-01	7.28614	9.91155	5.37814	3.41838	6.80712	6.7161	8.75092	7.89732	4.4653	6.06504	7.32649	9.32718	8.80341	7.44414	12.5223	7.77644	3.7795	0.398679	3.72498	6.51787	5.04433	7.71551	0.633478	6.05253	2.36401	NA
TCGA-A6-5659-11	8.19073	8.59043	4.03024	0.903964	6.10851	9.76123	8.5758	6.83319	1.3553	5.07907	6.50501	6.02684	8.45351	7.43728	10.0578	7.7824	4.54663	0.102053	3.79634	6.53429	3.2802	8.1646	0.621056	3.64105	2.14757	NA
TCGA-A6-2682-11	8.16393	8.68923	3.66892	1.39501	6.04507	10.6561	8.84389	7.5401	2.16479	4.88263	6.39889	7.10819	8.19286	6.58417	10.9445	7.71149	4.43417	0.0809305	3.14571	6.6488	3.50278	8.06223	0.980683	3.61971	1.98899	NA
TCGA-AA-3534-11	7.8047	8.54601	3.55741	0.750263	5.77891	10.1301	8.66869	7.43196	2.16282	4.87081	6.30827	6.83334	8.43697	6.94972	10.903	7.7569	4.62845	0.0781999	2.81361	6.76861	3.4721	7.94548	2.07156	3.74183	2.0768	NA
TCGA-AA-3489-11	8.45688	9.28396	4.82924	1.06412	5.92655	11.1602	9.2315	7.76416	1.91092	5.55215	7.52536	5.9692	8.59793	6.57354	11.7769	7.87442	4.02231	0.0267293	2.2158	6.14596	3.75519	8.7623	1.29977	5.06874	2.67335	NA
TCGA-A6-2678-11	8.0778	8.19988	3.90881	0.704783	6.10587	10.0895	8.39118	7.39614	2.12991	4.9235	6.38277	6.69423	8.66465	7.4641	10.8266	7.95636	4.71414	0.0532504	2.9002	7.0293	3.46685	8.10128	0.619742	3.82044	2.60808	NA
TCGA-AA-3520-11	8.40218	8.65305	3.67611	0.653427	6.05081	11.2054	8.78216	7.37805	2.01096	4.99174	6.74938	6.68079	8.31262	7.40624	10.7954	7.83949	4.8306	0.0554733	3.3829	6.75784	3.54439	8.16883	1.62639	3.70578	2.14055	NA
TCGA-AA-3511-11	8.01369	8.95807	3.93788	1.56037	5.95477	9.97141	8.42031	7.25246	2.91529	4.78841	6.3405	6.96565	7.79053	6.17847	11.0509	7.6859	4.4537	0.0640551	3.90733	6.72	3.74221	8.12367	0.687598	3.7976	1.80409	NA
TCGA-A6-2671-11	8.76401	8.45075	3.67305	0.696439	5.75359	10.2161	9.31992	7.20913	1.70779	4.84142	6.27173	7.02764	8.13364	6.52653	10.9055	7.65155	4.22222	0	3.47919	6.6988	3.71456	8.14622	0.353323	3.23419	2.20157	NA
TCGA-A6-5662-11	8.24466	8.33789	4.2695	0.847917	6.29196	9.30558	9.38483	7.36564	2.00022	5.51685	6.31388	6.26561	7.73386	5.88887	10.7992	7.82156	3.95902	0.0489336	3.21811	6.6131	3.48804	8.03138	1.56633	4.2334	2.59194	NA
TCGA-A6-2686-11	8.34659	8.31973	3.71589	0.627046	6.0854	10.7087	9.07479	7.29112	1.98801	5.23444	6.87675	6.67115	8.30516	7.70342	10.594	7.97272	4.91627	0.0612923	3.48138	6.92874	3.54677	8.30929	1.35067	3.64514	2.10615	NA
TCGA-AA-3663-11	7.67704	8.74761	3.98211	0.638769	6.02264	7.91674	9.74371	7.50207	1.7635	5.11421	6.3607	6.38371	7.96443	6.81593	10.7794	7.77731	4.38038	0.100439	2.67523	6.82763	3.5844	7.98641	1.37083	4.00624	2.27349	NA
TCGA-AA-3527-11	8.7204	8.86221	3.79534	1.18669	6.09587	10.3907	8.93193	6.97327	2.00115	4.81351	6.94217	6.56973	8.36899	6.73472	10.6784	8.04168	4.94628	0.0574156	2.85748	6.86268	3.76107	8.19132	0.994507	3.92699	2.34843	NA
TCGA-A6-2683-11	7.80322	8.72717	3.80387	0.626392	6.17505	9.22337	8.89926	7.12445	2.31069	5.18684	6.82921	6.82398	8.36365	8.0792	10.8482	7.91416	4.76118	0.0480967	3.33392	6.97646	3.55081	8.26484	0.792939	3.73434	2.17025	NA
TCGA-AA-3514-11	8.96915	9.37469	3.95344	0.871213	6.07367	9.83487	8.3973	6.2079	2.99939	4.99606	6.93023	6.29621	8.2341	6.7735	10.6342	8.0077	4.99835	0.0194884	2.8341	7.11906	3.9672	8.69302	0.721154	3.83292	2.22974	NA
TCGA-AA-3516-11	8.80222	8.10937	3.44297	1.32567	5.55334	10.7853	9.15259	7.11578	1.33256	4.49949	6.50772	6.00487	8.70906	6.37066	9.99201	7.75982	4.52231	0.0156403	3.00965	6.05994	3.48553	7.64399	0.40021	2.92541	2.39509	NA
TCGA-AA-3517-11	8.29006	8.30368	3.69267	0.588325	5.65265	10.1234	8.89929	7.37774	1.94939	4.62905	6.56276	6.66141	7.78567	5.74194	10.8472	7.72433	4.43032	0.0749164	3.17418	6.43803	3.32372	7.90485	0.733354	3.38885	2.22651	NA
TCGA-A6-2679-11	8.49201	8.56624	3.53943	0.993276	5.74357	9.41729	8.80092	6.96352	2.25614	4.5559	6.78821	6.34542	8.20403	6.16705	10.4896	7.6718	4.27669	0.0373119	2.65547	6.50403	3.49536	8.02183	1.40654	3.72068	1.99291	NA
TCGA-AA-3531-11	9.27346	8.08357	3.69802	1.59956	5.9447	11.2676	8.56196	7.16226	1.58174	4.59034	6.85104	6.44605	8.3871	6.36085	10.0651	7.61954	4.67509	0.0142124	3.29243	6.50318	3.91852	7.94873	0.382612	2.86622	2.21011	NA
TCGA-A6-2685-11	8.75593	8.76978	3.91429	1.1306	6.36825	8.22999	8.56797	7.14996	2.89943	4.82478	7.51005	6.26991	8.2498	6.36297	10.8236	7.82791	4.80936	0.107956	3.31664	7.11405	3.81509	8.59391	1.00935	3.45076	2.32832	NA
TCGA-AA-3713-11	8.33027	8.90602	4.02092	1.01035	6.21058	9.09699	9.80219	8.15585	2.19802	6.05046	6.6608	6.11373	8.89139	7.21944	11.6624	8.46648	4.58278	0	2.65281	6.50606	3.42984	9.27353	1.38642	4.30693	1.96558	NA
TCGA-AA-3522-11	8.55062	8.27835	3.87314	1.04796	6.07691	10.0073	8.44464	7.49581	2.51397	5.0128	6.73569	6.74852	8.65835	6.84428	11.0309	7.97969	4.71786	0.0448837	3.2817	7.06858	3.49967	8.2305	2.07741	3.5149	2.041	NA
TCGA-AZ-6603-11	7.38113	9.20761	4.29804	1.96728	5.93614	9.7809	9.16354	7.71559	2.51717	4.989	7.28139	6.96711	8.21898	5.97817	10.983	7.64657	3.61518	0.0786098	2.81967	6.54318	4.085	7.91628	0.6515	4.70873	2.36678	NA
TCGA-AA-3712-11	8.07567	8.55724	3.74108	1.02467	6.07708	9.9949	8.42473	7.00443	1.95836	4.82139	6.37876	6.98584	8.61399	6.5532	10.6938	7.79129	4.25233	0.0854247	3.068	6.51549	3.66203	7.97563	1.58256	3.59047	2.04236	NA
TCGA-AA-3496-11	7.58833	8.81312	4.48668	0.776694	6.21538	11.1529	10.278	7.67125	1.84776	5.69853	6.69276	6.56414	8.34867	7.05214	11.2179	8.02488	4.30998	0.0394192	3.12063	6.75344	3.8547	8.34291	1.19301	4.89181	2.95997	NA
TCGA-AZ-6600-11	8.13104	8.96663	3.95061	1.36261	6.47564	8.73671	8.83953	7.27855	2.3681	4.93382	6.00433	7.0788	7.77495	7.11133	10.9544	7.61117	4.5531	0.0473988	2.67157	6.93373	3.61271	8.16055	0.0858325	4.1139	1.6537	NA
TCGA-AZ-6601-11	7.45537	8.88751	3.8006	1.37161	5.79687	7.33569	9.62397	6.8853	2.42946	5.01587	6.45942	6.46996	7.42074	5.80867	10.5149	7.60005	4.09424	0.108357	3.1685	6.80734	3.73139	7.90209	0.617393	4.00288	1.9486	NA
TCGA-AA-3518-11	8.02829	8.08469	3.55413	0.650121	5.63473	10.8469	8.93819	7.14537	1.56535	4.90846	6.12996	6.5329	8.33759	6.60617	10.8939	7.8034	4.67387	0.0703893	3.27749	6.62142	3.44469	8.00276	1.69283	3.5157	2.4599	NA
TCGA-AZ-6605-11	6.79288	8.30938	4.15977	0.124725	5.64512	4.45842	11.4403	7.26139	0.788853	5.69331	6.06865	5.09706	6.21953	4.50484	10.7782	7.80297	2.85673	0.106348	2.38095	6.57926	3.70054	7.66295	2.14199	4.57171	3.28161	NA
TCGA-F4-6704-11	8.40017	9.47234	4.36247	2.08627	6.44278	7.16223	9.35687	7.13195	3.03159	5.4341	7.40485	7.56187	7.83755	6.80577	11.051	7.76397	4.10241	0.0801119	3.5551	7.01649	4.23041	8.43636	0.2949	4.1351	2.14906	NA
TCGA-A6-5665-11	8.65116	8.1176	3.77642	1.37122	6.05702	10.8761	8.75335	7.35488	1.57318	4.60322	6.65103	6.17676	8.38078	7.20654	9.9582	7.75594	4.94138	0.0216219	3.60763	6.45831	3.48162	7.98309	0.842456	3.02818	1.77142	NA
TCGA-AA-3662-11	7.5521	8.41563	4.34042	1.26778	6.24316	11.0941	9.03992	7.85854	2.0218	5.26383	6.47447	7.18243	8.9136	5.69985	11.5867	8.06149	4.36292	0.057277	3.81917	6.69165	3.87494	8.28056	0.347325	4.11708	2.41389	NA
TCGA-A6-2675-11	8.18721	8.84984	3.88216	0.663026	5.85028	10.6777	9.96284	7.39902	1.61739	5.03942	7.08439	6.42444	7.08213	6.30032	10.5027	7.72099	3.71352	0.0513025	3.22324	6.5419	3.72649	7.67788	0.915406	4.62526	2.41789	NA
TCGA-AZ-6599-11	7.89266	8.68964	3.98003	0.721591	6.04633	4.77213	8.75525	7.4498	2.47394	5.02108	7.46897	6.84756	7.87196	6.97105	10.9219	7.73899	4.42594	0.124063	2.13783	6.95442	3.57416	7.92097	0.286408	4.4797	2.50215	NA
TCGA-AA-3660-11	8.06636	7.74488	4.16584	1.03605	5.77764	10.1412	8.64304	7.67621	2.06888	5.18719	6.65568	6.60615	8.65716	5.72884	11.4312	7.79306	4.12377	0.0277203	3.20724	6.30665	3.59561	8.36045	0.945608	3.45299	2.09024	NA
TCGA-AA-3655-11	8.15467	8.13462	4.34351	0.657823	5.96667	11.8973	9.62612	7.84351	2.10692	5.6233	6.91975	6.58726	8.64678	6.01291	11.6886	8.2224	4.25087	0.0728604	3.41113	6.64942	3.82742	8.82958	1.2326	3.96771	2.51745	NA
TCGA-A6-2680-11	9.11662	7.75758	3.92396	0.348119	5.91946	11.5626	8.64942	9.06248	1.52261	6.19259	6.32596	4.96204	9.19145	5.94764	10.5301	8.40323	5.23192	0.032383	7.33499	6.3256	3.74299	7.98461	1.65567	3.35002	2.27423	NA
TCGA-A6-2684-11	8.6612	8.1682	3.62559	0.617016	5.63454	11.1768	8.97014	7.68229	1.6433	4.94475	6.70147	6.33614	8.63236	6.69648	11.3207	7.83183	5.13851	0.0923428	2.8134	6.71349	3.33168	8.49542	1.35168	2.93717	2.08604	NA
TCGA-AA-3525-11	8.22886	8.37803	3.79997	1.30714	5.83867	10.4605	8.27854	7.06758	2.3197	4.63329	6.51099	6.11603	8.90756	6.63664	10.5852	7.6125	4.40896	0.135535	2.13501	6.61726	3.88102	8.31437	1.09471	3.76068	1.98514	NA
TCGA-AA-3697-11	9.18605	9.90488	4.19569	1.9637	6.21628	10.2558	8.3879	7.04266	2.62089	5.19248	6.75475	7.01554	8.30622	6.51096	11.0242	7.89567	4.16339	0.0394192	2.71484	6.91473	4.14994	8.63309	0.286881	4.21475	2.26072	NA
TCGA-AZ-6598-11	7.81066	8.20659	3.75271	0.689389	5.85048	10.2165	9.34306	7.37105	2.32907	4.85219	6.33307	6.40073	8.01053	6.43758	10.8557	7.20561	3.93506	0.203514	2.91458	6.71373	3.60341	7.97293	0.226262	3.36435	2.24696	NA
TCGA-A6-5667-11	8.57307	8.47473	4.07831	0.97475	6.27225	10.3021	8.85646	7.1568	2.41275	4.93159	6.53203	6.71097	8.28018	7.04872	10.8731	7.64911	4.21388	0.111432	3.49216	6.8943	3.87334	8.22521	0.556993	3.25301	2.17021	NA
pvalue	4.99965e-12	4.71102e-09	1.02965e-05	3.04576e-21	0.339103	5.98583e-19	0.0514504	1.71661e-12	1.32972e-20	0.00299211	8.93979e-07	1.9045e-22	0.000135702	4.05992e-07	1.503e-18	5.71489e-19	9.83139e-16	8.13414e-19	0.253183	0.737784	1.85658e-16	5.74311e-06	0.0037069	3.68095e-11	1.12971e-14	NA
